# Supplementary material for: Human genetics uncovers MAP3K15 as an obesity-independent therapeutic target for diabetes
Source: Sci Adv. Author manuscript; Available in PMC 2022 Dec 5. (PMC9668288; doi:10.1126/sciadv.add5430)
Supplement: Tables S1 to S27 [file EMS157313-supplement-Tables_S1_to_S27.xlsx]

## Sheet: Table S1 - DM sample sizes
UKB Diabetes Phenotype	Europeans		Africans		East Asians		South Asians		Total
	N Cases	N Controls	N Cases	N Controls	N Cases	N Controls	N Cases	N Controls	N Cases	N Controls
Union#E11#E11 Non-insulin-dependent diabetes mellitus	30359	267597	1234	6178	188	2021	2007	6071	33788	281867
Union#E14#E14 Unspecified diabetes mellitus	21306	268525	956	6456	140	2069	1478	6600	23880	283650
Union#E10#E10 Insulin-dependent diabetes mellitus	3822	308806	152	7260	8	2201	189	7889	4171	326156
Union#E10#E10 Insulin-dependent diabetes mellitus strict	922	300081	24	3877	0 (NA)	NA	13	6058	959	310016
20003#1140884600#metformin	10088	274563	561	6834	65	1463	930	5983	11644	288843

## Sheet: Table S2 - Quant sample sizes
		Participants with non-missing data (N)
Diabetes-related quantitative trait	UKB Field	EUR	AFR	SAS	EAS
Diastolic blood pressure (automated reading)	4079	371759	7293	7858	2113
Systolic blood pressure (automated reading)	4080	371755	7293	7858	2113
Body fat percentage	23099	387127	7184	7876	2167
Whole body fat mass	23100	386715	7175	7868	2154
Body mass index	23104	387346	7189	7881	2170
Glucose	30740	344148	6416	6999	1913
Glycosylated haemoglobin (HbA1c)	30750	376495	5996	7584	2097

## Sheet: Table S3 - Collapsing models
Collapsing model	gnomAD MAF*	UKB MAF	UKB cohort no call or QC fail^	Variant type	REVEL​ cut-off	Missense tolerance ratio (MTR) cut-offs
syn (synonymous negative control)	≤0.005%	≤0.05%	≤0.005%	Synonymous	-	-
ptv (protein truncating)	≤0.1% (popmax)	≤0.1%	≤0.01%	PTV	-	-
ptv5pcnt (protein truncating, ≤5% MAF)	≤5% (popmax)	≤5%	≤0.5%	PTV	-	-
UR (ultra-rare damaging)	0	≤0.005%	≤0.001%	Non-synonymous	≥0.25	-
URmtr (ultra-rare damaging, MTR-informed)	0	≤0.005%	≤0.001%	Non-synonymous	≥0.25	MTR≤25th %ile or intragenic MTR≤50th %ile
raredmg (rare damaging)	≤0.005%	≤0.025%	≤0.005%	Missense	≥0.25	-
raredmgmtr (rare damaging, MTR informed)	≤0.005%	≤0.025%	≤0.005%	Missense	≥0.25	MTR≤25th %ile or intragenic MTR≤50th %ile
flexdmg (flexible MAF, damaging non-syn.)	≤0.1% (popmax)	≤0.1%	≤0.01%	Non-synonymous	≥0.25	-
flexnonsynmtr (flexible MAF, non-synonymous, MTR informed)	≤0.1% (popmax)	≤0.1%	≤0.01%	Non-synonymous	-	MTR≤25th %ile or intragenic MTR≤50th %ile
ptvraredmg (PTV and rare damaging models combined)	PTV≤0.1% (popmax) missense≤0.005% and ≤0.05% (popmax)	PTV≤0.1%, missense≤ 0.025%	≤0.01%	Non-synonymous	≥0.25	-
rec (non-synonymous rcessive)	≤1% (popmax) ≤10 homozygous calls	≤1%	≤0.1%	Non-synonymous	-	-
(MAF = Minor Allele Frequency; QC = Quality Control; MTR = Missense Tolerance Ratio) *reflects the gnomAD global_raw MAF unless otherwise specified. ^reflects the maximum proportion of UKB exome sequences permitted to either have ≤ 10-fold coverage at variant site or carry a low-confidence variant that did not meet one of the quality-control thresholds applied to collapsing analyses (see methods)…

## Sheet: Table S4 - Binary Collapsing
phenotype	Gene	CtrlNQ	CtrlQ	CaseNQ	CaseQ	pValue	oddsRatio	oddsLCI	oddsUCI	model	CaseFreq	CtrlFreq
Union#E11#E11 Non-insulin-dependent diabetes mellitus	GCK	267491	106	30296	63	8.177e-21	5.2476	3.841	7.1692	URmtr	0.00207517	0.000396118
Union#E11#E11 Non-insulin-dependent diabetes mellitus	GCK	267451	146	30286	73	1.462e-20	4.4154	3.3331	5.8492	UR	0.00240456	0.000545597
Union#E14#E14 Unspecified diabetes mellitus	GCK	268414	111	21255	51	1.659e-19	5.8022	4.1636	8.0857	URmtr	0.00239369	0.000413369
Union#E14#E14 Unspecified diabetes mellitus	GCK	268371	154	21249	57	4.076e-18	4.6747	3.4486	6.3367	UR	0.0026753	0.000573503
Union#E11#E11 Non-insulin-dependent diabetes mellitus	GCK	267074	523	30219	140	1.314e-16	2.3658	1.9625	2.852	ptvraredmg	0.00461148	0.00195443
Union#E11#E11 Non-insulin-dependent diabetes mellitus	GCK	267009	588	30210	149	7.089e-16	2.2397	1.8704	2.6818	flexdmg	0.00490794	0.00219733
Union#E11#E11 Non-insulin-dependent diabetes mellitus	GCK	267579	18	30336	23	4.878e-13	11.2707	6.0817	20.8869	ptv	0.000757601	6.72653e-05
Union#E11#E11 Non-insulin-dependent diabetes mellitus	GCK	267579	18	30336	23	4.878e-13	11.2707	6.0817	20.8869	ptv5pcnt	0.000757601	6.72653e-05
Union#E11#E11 Non-insulin-dependent diabetes mellitus	GCK	267089	508	30234	125	8.401e-13	2.1737	1.7867	2.6445	flexnonsynmtr	0.0041174	0.00189838
Union#E14#E14 Unspecified diabetes mellitus	GCK	267936	589	21200	106	1.799e-12	2.2745	1.8487	2.7983	flexdmg	0.00497512	0.00219346
Union#E14#E14 Unspecified diabetes mellitus	GCK	268506	19	21287	19	2.571e-12	12.6136	6.6773	23.8274	ptv	0.000891768	7.07569e-05
Union#E14#E14 Unspecified diabetes mellitus	GCK	268506	19	21287	19	2.571e-12	12.6136	6.6773	23.8274	ptv5pcnt	0.000891768	7.07569e-05
Union#E14#E14 Unspecified diabetes mellitus	GCK	267994	531	21208	98	3.594e-12	2.3322	1.8792	2.8943	ptvraredmg	0.00459964	0.00197747
Union#E11#E11 Non-insulin-dependent diabetes mellitus	GIGYF1	267511	86	30320	39	9.977e-11	4.0011	2.7401	5.8424	ptv	0.00128463	0.000321379
Union#E11#E11 Non-insulin-dependent diabetes mellitus	GIGYF1	267511	86	30320	39	9.977e-11	4.0011	2.7401	5.8424	ptv5pcnt	0.00128463	0.000321379
Union#E14#E14 Unspecified diabetes mellitus	GCK	268018	507	21216	90	1.552e-10	2.2425	1.7914	2.8073	flexnonsynmtr	0.00422416	0.00188809
Union#E11#E11 Non-insulin-dependent diabetes mellitus	GCK	267095	502	30245	114	5.229e-10	2.0055	1.6359	2.4585	raredmg	0.00375506	0.00187596
Union#E14#E14 Unspecified diabetes mellitus	MAP3K15	263770	4755	21040	266	4.999e-09	0.7013	0.6193	0.7941	rec	0.0124847	0.0177078
Union#E14#E14 Unspecified diabetes mellitus	HNF1A	268512	13	21293	13	7.59e-09	12.6103	5.8452	27.2055	ptv5pcnt	0.000610157	4.84126e-05
Union#E11#E11 Non-insulin-dependent diabetes mellitus	HNF1A	267584	13	30345	14	7.125e-08	9.4964	4.4633	20.2049	ptv5pcnt	0.000461148	4.85805e-05
Union#E11#E11 Non-insulin-dependent diabetes mellitus	HNF1A	267586	11	30346	13	1.068e-07	10.4211	4.6682	23.2633	ptv	0.000428209	4.11066e-05
20003#1140884600#metformin	PDP1	274489	74	10072	16	1.085e-07	5.8925	3.4313	10.1191	URmtr	0.00158604	0.000269519
Union#E14#E14 Unspecified diabetes mellitus	HNF1A	268514	11	21295	11	1.109e-07	12.6093	5.4661	29.0871	ptv	0.000516286	4.09645e-05
Union#E14#E14 Unspecified diabetes mellitus	HNF4A	267085	1440	21128	178	1.304e-07	1.5626	1.3364	1.8271	flexdmg	0.00835445	0.00536263
20003#1140884600#metformin	FAM171A1	274495	68	10073	15	2.146e-07	6.0112	3.4355	10.5179	rec	0.00148692	0.000247666
Union#E14#E14 Unspecified diabetes mellitus	GIGYF1	268432	93	21280	26	4.483e-07	3.5266	2.2825	5.4486	ptv	0.00122031	0.000346336
Union#E14#E14 Unspecified diabetes mellitus	GIGYF1	268432	93	21280	26	4.483e-07	3.5266	2.2825	5.4486	ptv5pcnt	0.00122031	0.000346336
Union#E10#E10 Insulin-dependent diabetes mellitus	HLA-DRB5	295981	12825	3722	100	5.698e-07	0.6201	0.508	0.7569	ptv5pcnt	0.0261643	0.0415309
Union#E11#E11 Non-insulin-dependent diabetes mellitus	GIGYF1	267307	290	30291	68	6.801e-07	2.0692	1.5885	2.6953	URmtr	0.00223986	0.00108372
Union#E11#E11 Non-insulin-dependent diabetes mellitus	GCK	267187	410	30272	87	7.488e-07	1.8729	1.4856	2.3611	raredmgmtr	0.00286571	0.00153215
Union#E14#E14 Unspecified diabetes mellitus	GCK	268017	508	21229	77	9.931e-07	1.9136	1.5052	2.433	raredmg	0.00361401	0.00189182
Union#E14#E14 Unspecified diabetes mellitus	STAM2	268302	223	21263	43	1.367e-06	2.4331	1.7549	3.3734	ptv	0.00201821	0.000830463
Union#E14#E14 Unspecified diabetes mellitus	STAM2	268302	223	21263	43	1.367e-06	2.4331	1.7549	3.3734	ptv5pcnt	0.00201821	0.000830463
Union#E10#E10 Insulin-dependent diabetes mellitus	VWA7	282729	26077	3579	243	1.991e-06	0.7361	0.646	0.8388	ptv5pcnt	0.0635793	0.0844446
Union#E11#E11 Non-insulin-dependent diabetes mellitus	RPS3A	267437	160	30315	44	2.046e-06	2.426	1.7374	3.3876	syn	0.00144932	0.000597914
Union#E14#E14 Unspecified diabetes mellitus	YEATS2	268296	229	21263	43	2.07e-06	2.3693	1.7101	3.2827	UR	0.00201821	0.000852807
Union#E14#E14 Unspecified diabetes mellitus	HNF1A	268436	89	21282	24	2.079e-06	3.4013	2.1666	5.3398	URmtr	0.00112644	0.00033144
20003#1140884600#metformin	PDP1	274383	180	10066	22	3.625e-06	3.3316	2.139	5.1891	UR	0.00218081	0.000655587
Union#E11#E11 Non-insulin-dependent diabetes mellitus	UBB	267572	25	30344	15	4.383e-06	5.2908	2.7891	10.0363	raredmg	0.000494087	9.34241e-05
Union#E11#E11 Non-insulin-dependent diabetes mellitus	UBB	267572	25	30344	15	4.383e-06	5.2908	2.7891	10.0363	raredmgmtr	0.000494087	9.34241e-05
Union#E11#E11 Non-insulin-dependent diabetes mellitus	YEATS2	267389	208	30308	51	4.437e-06	2.1632	1.5922	2.939	UR	0.0016799	0.000777288
Union#E14#E14 Unspecified diabetes mellitus	INS	268492	33	21292	14	4.455e-06	5.3497	2.8626	9.9976	UR	0.000657092	0.000122894
Union#E10#E10 Insulin-dependent diabetes mellitus strict	VWA7	274598	25483	880	42	4.642e-06	0.5143	0.3773	0.7011	ptv5pcnt	0.0455531	0.0849204
Union#E14#E14 Unspecified diabetes mellitus	HEY2	268187	338	21300	6	6.175e-06	0.2235	0.0997	0.5011	flexnonsynmtr	0.000281611	0.00125873
Union#E11#E11 Non-insulin-dependent diabetes mellitus	HNF1A	267504	93	30329	30	6.545e-06	2.8452	1.885	4.2945	URmtr	0.000988175	0.000347538
20003#1140884600#metformin	DTX3L	274470	93	10073	15	6.715e-06	4.3949	2.5465	7.5849	UR	0.00148692	0.00033872
Union#E14#E14 Unspecified diabetes mellitus	HNF4A	267399	1126	21169	137	6.731e-06	1.5369	1.2864	1.8361	flexnonsynmtr	0.00643011	0.00419328
Union#E10#E10 Insulin-dependent diabetes mellitus strict	ENO4	299182	899	909	13	6.943e-06	4.7594	2.7422	8.2607	ptvraredmg	0.0140998	0.00299586
Union#E14#E14 Unspecified diabetes mellitus	PDP1	268455	70	21286	20	6.947e-06	3.6034	2.1918	5.924	URmtr	0.000938703	0.000260683
Union#E14#E14 Unspecified diabetes mellitus	HNF4A	267880	645	21218	88	7.018e-06	1.7225	1.378	2.1532	ptvraredmg	0.00413029	0.00240201
20003#1140884600#metformin	DESI2	274533	30	10079	9	7.084e-06	8.1714	3.8786	17.2157	raredmgmtr	0.000892149	0.000109265
20003#1140884600#metformin	GCK	274387	176	10067	21	8.326e-06	3.2521	2.0676	5.1154	UR	0.00208168	0.000641019
Union#E11#E11 Non-insulin-dependent diabetes mellitus	UBR3	267276	321	30291	68	1.081e-05	1.8692	1.4385	2.4289	UR	0.00223986	0.00119957
20003#1140884600#metformin	POU6F2	274531	32	10079	9	1.098e-05	7.6607	3.6558	16.0529	rec	0.000892149	0.000116549
Union#E11#E11 Non-insulin-dependent diabetes mellitus	SLC39A2	267151	446	30272	87	1.115e-05	1.7215	1.3677	2.1667	flexdmg	0.00286571	0.00166669
Union#E11#E11 Non-insulin-dependent diabetes mellitus	UBR3	267557	40	30341	18	1.115e-05	3.9682	2.2748	6.9223	ptv	0.000592905	0.000149479
Union#E11#E11 Non-insulin-dependent diabetes mellitus	UBR3	267557	40	30341	18	1.115e-05	3.9682	2.2748	6.9223	ptv5pcnt	0.000592905	0.000149479
Union#E11#E11 Non-insulin-dependent diabetes mellitus	SLC39A2	267151	446	30272	87	1.115e-05	1.7215	1.3677	2.1667	ptvraredmg	0.00286571	0.00166669
Union#E11#E11 Non-insulin-dependent diabetes mellitus	SLC30A8	266797	800	30309	50	1.129e-05	0.5502	0.4133	0.7323	flexdmg	0.00164696	0.00298957
Union#E11#E11 Non-insulin-dependent diabetes mellitus	DUSP27	266560	1037	30288	71	1.137e-05	0.6026	0.4736	0.7666	syn	0.00233868	0.00387523
Union#E11#E11 Non-insulin-dependent diabetes mellitus	IRS2	267580	17	30347	12	1.222e-05	6.224	2.9723	13.0332	ptv	0.00039527	6.35284e-05
Union#E11#E11 Non-insulin-dependent diabetes mellitus	IRS2	267580	17	30347	12	1.222e-05	6.224	2.9723	13.0332	ptv5pcnt	0.00039527	6.35284e-05
Union#E14#E14 Unspecified diabetes mellitus	GRPR	268381	144	21276	30	1.283e-05	2.628	1.7729	3.8955	syn	0.00140805	0.000536263
Union#E11#E11 Non-insulin-dependent diabetes mellitus	TNRC6B	267552	45	30340	19	1.314e-05	3.7233	2.1777	6.3662	ptv	0.000625844	0.000168163
Union#E11#E11 Non-insulin-dependent diabetes mellitus	TNRC6B	267552	45	30340	19	1.314e-05	3.7233	2.1777	6.3662	ptv5pcnt	0.000625844	0.000168163
20003#1140884600#metformin	RBPJL	274423	140	10070	18	1.446e-05	3.5038	2.144	5.726	ptv	0.0017843	0.000509901
Union#E14#E14 Unspecified diabetes mellitus	TYSND1	267783	742	21209	97	1.472e-05	1.6506	1.3351	2.0405	flexnonsynmtr	0.00455271	0.00276324
20003#1140884600#metformin	MAP3K15	269672	4891	9964	124	1.547e-05	0.6862	0.5735	0.8209	rec	0.0122918	0.0178138
20003#1140884600#metformin	GCK	274436	127	10071	17	1.548e-05	3.6477	2.1979	6.0537	URmtr	0.00168517	0.000462553
20003#1140884600#metformin	USP26	273614	949	10076	12	1.613e-05	0.3434	0.1942	0.607	rec	0.00118953	0.0034564
Union#E11#E11 Non-insulin-dependent diabetes mellitus	CILP	267250	347	30345	14	1.616e-05	0.3553	0.2082	0.6064	ptv	0.000461148	0.00129673
Union#E11#E11 Non-insulin-dependent diabetes mellitus	CILP	267250	347	30345	14	1.616e-05	0.3553	0.2082	0.6064	ptv5pcnt	0.000461148	0.00129673
Union#E11#E11 Non-insulin-dependent diabetes mellitus	KLHL3	267069	528	30331	28	1.653e-05	0.4669	0.3192	0.683	flexnonsynmtr	0.000922297	0.00197312
Union#E11#E11 Non-insulin-dependent diabetes mellitus	MAP3K15	262987	4610	29936	423	1.684e-05	0.8061	0.7292	0.8911	rec	0.0139333	0.0172274
Union#E14#E14 Unspecified diabetes mellitus	YEATS2	268356	169	21273	33	1.69e-05	2.4633	1.6959	3.5779	URmtr	0.00154886	0.000629364
20003#1140884600#metformin	TFB1M	274435	128	10071	17	1.696e-05	3.6191	2.1812	6.0049	raredmgmtr	0.00168517	0.000466195
Union#E14#E14 Unspecified diabetes mellitus	FAM171A1	268462	63	21288	18	1.962e-05	3.6031	2.1335	6.085	rec	0.000844832	0.000234615
Union#E11#E11 Non-insulin-dependent diabetes mellitus	SLC30A8	267001	596	30325	34	2.225e-05	0.5023	0.3554	0.7098	ptvraredmg	0.00111993	0.00222723
Union#E11#E11 Non-insulin-dependent diabetes mellitus	GLTP	267567	30	30344	15	2.291e-05	4.4089	2.3719	8.1952	raredmgmtr	0.000494087	0.000112109
Union#E14#E14 Unspecified diabetes mellitus	TDRD3	267277	1248	21160	146	2.305e-05	1.4777	1.2442	1.755	flexdmg	0.00685253	0.00464761
Union#E14#E14 Unspecified diabetes mellitus	FCRL4	268491	34	21293	13	2.362e-05	4.8212	2.544	9.1369	URmtr	0.000610157	0.000126618
20003#1140884600#metformin	USP5	273579	984	10023	65	2.399e-05	1.803	1.4017	2.3193	syn	0.0064433	0.00358388
20003#1140884600#metformin	FCRL4	274527	36	10079	9	2.445e-05	6.8094	3.2791	14.1402	URmtr	0.000892149	0.000131117
Union#E10#E10 Insulin-dependent diabetes mellitus strict	TRH	299715	366	914	8	2.476e-05	7.1676	3.5469	14.4843	ptvraredmg	0.00867679	0.00121967
Union#E14#E14 Unspecified diabetes mellitus	DNAJA4	268485	40	21292	14	2.592e-05	4.4134	2.4009	8.1128	ptv	0.000657092	0.000148962
Union#E11#E11 Non-insulin-dependent diabetes mellitus	RAB9B	267525	72	30335	24	2.613e-05	2.9397	1.8518	4.6666	syn	0.00079054	0.000269061
Union#E10#E10 Insulin-dependent diabetes mellitus strict	C20orf144	299902	179	916	6	2.618e-05	10.9744	4.8526	24.8192	syn	0.00650759	0.000596506
Union#E11#E11 Non-insulin-dependent diabetes mellitus	DHX30	267549	48	30340	19	2.695e-05	3.4906	2.0518	5.9385	URmtr	0.000625844	0.000179374
Union#E11#E11 Non-insulin-dependent diabetes mellitus	KDM5B	266982	615	30249	110	2.696e-05	1.5787	1.2883	1.9345	UR	0.00362331	0.00229823
Union#E10#E10 Insulin-dependent diabetes mellitus	SOS2	308742	64	3815	7	2.726e-05	8.8515	4.0538	19.3273	ptv	0.0018315	0.00020725
Union#E10#E10 Insulin-dependent diabetes mellitus	SOS2	308742	64	3815	7	2.726e-05	8.8515	4.0538	19.3273	ptv5pcnt	0.0018315	0.00020725
Union#E10#E10 Insulin-dependent diabetes mellitus	C20orf144	308626	180	3811	11	2.784e-05	4.949	2.6901	9.1045	syn	0.00287807	0.00058289
Union#E10#E10 Insulin-dependent diabetes mellitus strict	HLA-DRB5	287695	12386	907	15	2.865e-05	0.3841	0.2305	0.6401	ptv5pcnt	0.016269	0.0412755
Union#E11#E11 Non-insulin-dependent diabetes mellitus	DHX30	267544	53	30339	20	2.909e-05	3.3277	1.9893	5.5666	UR	0.000658783	0.000198059
Union#E10#E10 Insulin-dependent diabetes mellitus	GPR156	308077	729	3798	24	2.928e-05	2.6705	1.776	4.0154	syn	0.00627943	0.00236071
20003#1140884600#metformin	GIGYF1	274456	107	10073	15	2.966e-05	3.8196	2.2242	6.5594	ptv	0.00148692	0.00038971
20003#1140884600#metformin	GIGYF1	274456	107	10073	15	2.966e-05	3.8196	2.2242	6.5594	ptv5pcnt	0.00148692	0.00038971
Union#E10#E10 Insulin-dependent diabetes mellitus	BHMT2	308590	216	3810	12	2.977e-05	4.4997	2.5139	8.0542	raredmg	0.00313972	0.000699468
Union#E10#E10 Insulin-dependent diabetes mellitus	TANGO2	301030	7776	3764	58	2.984e-05	0.5965	0.4598	0.7739	ptv5pcnt	0.0151753	0.0251809
Union#E14#E14 Unspecified diabetes mellitus	DNAJA4	268484	41	21292	14	3.242e-05	4.3057	2.3469	7.8996	ptv5pcnt	0.000657092	0.000152686
Union#E11#E11 Non-insulin-dependent diabetes mellitus	HNF4A	267407	190	30314	45	3.3e-05	2.0892	1.5093	2.892	UR	0.00148226	0.000710023
Union#E14#E14 Unspecified diabetes mellitus	C16orf92	268417	108	21282	24	3.312e-05	2.8028	1.8005	4.3629	flexnonsynmtr	0.00112644	0.000402197
Union#E10#E10 Insulin-dependent diabetes mellitus strict	OR6B3	299894	187	916	6	3.317e-05	10.5047	4.6475	23.7434	flexdmg	0.00650759	0.000623165
Union#E11#E11 Non-insulin-dependent diabetes mellitus	SELENOV	267429	168	30356	3	3.496e-05	0.1573	0.0502	0.4927	ptv	9.88175e-05	0.00062781
Union#E11#E11 Non-insulin-dependent diabetes mellitus	SELENOV	267429	168	30356	3	3.496e-05	0.1573	0.0502	0.4927	ptv5pcnt	9.88175e-05	0.00062781
Union#E11#E11 Non-insulin-dependent diabetes mellitus	HNF4A	266142	1455	30135	224	3.589e-05	1.3597	1.1806	1.5658	flexdmg	0.00737837	0.00543728
Union#E10#E10 Insulin-dependent diabetes mellitus	TMEM212	308713	93	3814	8	3.656e-05	6.9628	3.3795	14.3455	UR	0.00209314	0.00030116
Union#E11#E11 Non-insulin-dependent diabetes mellitus	YEATS2	267435	162	30319	40	3.783e-05	2.178	1.5405	3.0791	URmtr	0.00131757	0.000605388
Union#E10#E10 Insulin-dependent diabetes mellitus strict	ENO4	299573	508	913	9	3.897e-05	5.8131	2.9977	11.273	raredmg	0.00976139	0.00169288
Union#E10#E10 Insulin-dependent diabetes mellitus	PTGR1	308712	94	3814	8	3.925e-05	6.8887	3.3445	14.1885	UR	0.00209314	0.000304398
Union#E10#E10 Insulin-dependent diabetes mellitus	TRMT10C	308583	223	3810	12	3.994e-05	4.3584	2.4361	7.7975	ptv5pcnt	0.00313972	0.000722136
Union#E14#E14 Unspecified diabetes mellitus	TDRD3	267416	1109	21175	131	4.045e-05	1.4918	1.244	1.7889	ptvraredmg	0.0061485	0.00412997
Union#E14#E14 Unspecified diabetes mellitus	FOXA2	268289	236	21266	40	4.075e-05	2.1383	1.5289	2.9905	raredmgmtr	0.00187741	0.000878875
Union#E14#E14 Unspecified diabetes mellitus	HOXB9	268437	88	21285	21	4.147e-05	3.0096	1.8693	4.8453	URmtr	0.000985638	0.000327716
Union#E14#E14 Unspecified diabetes mellitus	IGSF5	268444	81	21286	20	4.157e-05	3.1139	1.9084	5.0808	rec	0.000938703	0.000301648
20003#1140884600#metformin	RBPJL	274410	153	10070	18	4.204e-05	3.2059	1.9664	5.2268	ptv5pcnt	0.0017843	0.000557249
Union#E10#E10 Insulin-dependent diabetes mellitus strict	NDUFA3	299963	118	917	5	4.275e-05	13.8607	5.6508	33.9987	ptv	0.00542299	0.000393227
Union#E10#E10 Insulin-dependent diabetes mellitus strict	NDUFA3	299963	118	917	5	4.275e-05	13.8607	5.6508	33.9987	ptv5pcnt	0.00542299	0.000393227
Union#E11#E11 Non-insulin-dependent diabetes mellitus	ADCY4	267331	266	30302	57	4.307e-05	1.8905	1.4198	2.5172	URmtr	0.00187753	0.000994032
Union#E10#E10 Insulin-dependent diabetes mellitus	CTTNBP2NL	308464	342	3807	15	4.468e-05	3.5537	2.1169	5.9658	raredmg	0.00392465	0.00110749
20003#1140884600#metformin	TMX1	274378	185	10068	20	4.849e-05	2.9462	1.8566	4.6753	syn	0.00198255	0.000673798
Union#E14#E14 Unspecified diabetes mellitus	KANK1	268200	325	21299	7	4.984e-05	0.2712	0.1283	0.5735	ptv	0.000328546	0.00121032
Union#E14#E14 Unspecified diabetes mellitus	KANK1	268200	325	21299	7	4.984e-05	0.2712	0.1283	0.5735	ptv5pcnt	0.000328546	0.00121032
Union#E14#E14 Unspecified diabetes mellitus	MTAP	268400	125	21280	26	5.212e-05	2.6235	1.7191	4.0036	UR	0.00122031	0.000465506
20003#1140884600#metformin	TFB1M	274361	202	10067	21	5.345e-05	2.8333	1.8069	4.4427	raredmg	0.00208168	0.000735715
Union#E10#E10 Insulin-dependent diabetes mellitus	DHX36	308734	72	3815	7	5.459e-05	7.8678	3.6188	17.106	ptv	0.0018315	0.000233156
Union#E10#E10 Insulin-dependent diabetes mellitus	DHX36	308734	72	3815	7	5.459e-05	7.8678	3.6188	17.106	ptv5pcnt	0.0018315	0.000233156
Union#E10#E10 Insulin-dependent diabetes mellitus strict	CDK5RAP1	299131	950	910	12	5.574e-05	4.1522	2.341	7.3648	ptvraredmg	0.0130152	0.00316581
20003#1140884600#metformin	ISCA2	274532	31	10080	8	5.702e-05	7.0285	3.2299	15.2942	UR	0.000793021	0.000112907
Union#E10#E10 Insulin-dependent diabetes mellitus	SIN3A	308802	4	3819	3	6.159e-05	60.6445	13.568	271.061	ptv	0.000784929	1.29531e-05
Union#E10#E10 Insulin-dependent diabetes mellitus	SIN3A	308802	4	3819	3	6.159e-05	60.6445	13.568	271.061	ptv5pcnt	0.000784929	1.29531e-05
Union#E10#E10 Insulin-dependent diabetes mellitus	DCTN3	308705	101	3814	8	6.306e-05	6.4111	3.1188	13.179	raredmgmtr	0.00209314	0.000327066
Union#E11#E11 Non-insulin-dependent diabetes mellitus	UBR3	267390	207	30312	47	6.408e-05	2.0029	1.4589	2.7497	URmtr	0.00154814	0.000773551
Union#E11#E11 Non-insulin-dependent diabetes mellitus	YEATS2	266495	1102	30184	175	6.467e-05	1.4021	1.1948	1.6452	flexdmg	0.00576435	0.00411813
Union#E11#E11 Non-insulin-dependent diabetes mellitus	FEZF1	267540	57	30339	20	6.675e-05	3.0942	1.8589	5.1502	UR	0.000658783	0.000213007
Union#E11#E11 Non-insulin-dependent diabetes mellitus	DTX3L	267515	82	30334	25	7.07e-05	2.6887	1.7179	4.2081	UR	0.000823479	0.000306431
Union#E11#E11 Non-insulin-dependent diabetes mellitus	HNF4A	266945	652	30246	113	7.304e-05	1.5296	1.2523	1.8684	ptvraredmg	0.00372213	0.0024365
Union#E14#E14 Unspecified diabetes mellitus	TNRC6B	268480	45	21292	14	7.49e-05	3.9229	2.153	7.1478	ptv	0.000657092	0.000167582
Union#E14#E14 Unspecified diabetes mellitus	REV3L	268480	45	21292	14	7.49e-05	3.9229	2.153	7.1478	ptv	0.000657092	0.000167582
Union#E14#E14 Unspecified diabetes mellitus	TNRC6B	268480	45	21292	14	7.49e-05	3.9229	2.153	7.1478	ptv5pcnt	0.000657092	0.000167582
Union#E14#E14 Unspecified diabetes mellitus	REV3L	268480	45	21292	14	7.49e-05	3.9229	2.153	7.1478	ptv5pcnt	0.000657092	0.000167582
Union#E11#E11 Non-insulin-dependent diabetes mellitus	YEATS2	266922	675	30243	116	7.575e-05	1.5167	1.2451	1.8477	ptvraredmg	0.00382094	0.00252245
Union#E14#E14 Unspecified diabetes mellitus	MLST8	268083	442	21244	62	7.584e-05	1.7701	1.3565	2.3099	raredmg	0.00290998	0.00164603
Union#E11#E11 Non-insulin-dependent diabetes mellitus	SLC29A2	266572	1025	30195	164	7.889e-05	1.4125	1.1974	1.6664	flexdmg	0.00540202	0.00383039
20003#1140884600#metformin	KIAA0232	274520	43	10079	9	8.117e-05	5.7007	2.7784	11.697	ptv	0.000892149	0.000156613
20003#1140884600#metformin	KIAA0232	274520	43	10079	9	8.117e-05	5.7007	2.7784	11.697	ptv5pcnt	0.000892149	0.000156613
Union#E11#E11 Non-insulin-dependent diabetes mellitus	GLTP	267539	58	30339	20	8.122e-05	3.0408	1.8289	5.0556	URmtr	0.000658783	0.000216744
Union#E11#E11 Non-insulin-dependent diabetes mellitus	EIF5B	267520	77	30335	24	8.251e-05	2.7487	1.7381	4.3471	ptv	0.00079054	0.000287746
20003#1140884600#metformin	CRYGN	274295	268	10063	25	8.265e-05	2.5427	1.6869	3.8328	raredmg	0.00247819	0.000976097
Union#E10#E10 Insulin-dependent diabetes mellitus	AVIL	308266	540	3803	19	8.284e-05	2.8521	1.803	4.5116	raredmgmtr	0.00497122	0.00174867
Union#E11#E11 Non-insulin-dependent diabetes mellitus	AIFM2	267447	150	30322	37	8.297e-05	2.1757	1.5179	3.1183	raredmgmtr	0.00121875	0.000560544
Union#E14#E14 Unspecified diabetes mellitus	CENPW	268460	65	21289	17	8.383e-05	3.2981	1.9333	5.6263	flexdmg	0.000797897	0.000242063
Union#E14#E14 Unspecified diabetes mellitus	CENPW	268460	65	21289	17	8.383e-05	3.2981	1.9333	5.6263	ptvraredmg	0.000797897	0.000242063
Union#E10#E10 Insulin-dependent diabetes mellitus strict	TRH	299858	223	916	6	8.54e-05	8.8078	3.9047	19.8675	ptv	0.00650759	0.000743133
Union#E10#E10 Insulin-dependent diabetes mellitus strict	TRH	299858	223	916	6	8.54e-05	8.8078	3.9047	19.8675	ptv5pcnt	0.00650759	0.000743133
Union#E11#E11 Non-insulin-dependent diabetes mellitus	SLC29A2	266679	918	30210	149	9.122e-05	1.4328	1.2045	1.7043	ptvraredmg	0.00490794	0.00343053
Union#E11#E11 Non-insulin-dependent diabetes mellitus	UBB	267562	35	30344	15	9.128e-05	3.779	2.0636	6.9202	UR	0.000494087	0.000130794
Union#E11#E11 Non-insulin-dependent diabetes mellitus	UBB	267562	35	30344	15	9.128e-05	3.779	2.0636	6.9202	URmtr	0.000494087	0.000130794
Union#E14#E14 Unspecified diabetes mellitus	UBR3	268183	342	21255	51	9.15e-05	1.8815	1.4015	2.526	UR	0.00239369	0.00127362
Union#E10#E10 Insulin-dependent diabetes mellitus	TIMM8B	308790	16	3818	4	9.24e-05	20.2194	6.7565	60.5082	URmtr	0.00104657	5.18125e-05
Union#E14#E14 Unspecified diabetes mellitus	YEATS2	268466	59	21290	16	9.374e-05	3.4196	1.9678	5.9428	ptv	0.000750962	0.000219719
Union#E14#E14 Unspecified diabetes mellitus	YEATS2	268466	59	21290	16	9.374e-05	3.4196	1.9678	5.9428	ptv5pcnt	0.000750962	0.000219719
Union#E10#E10 Insulin-dependent diabetes mellitus strict	APOL3	300009	72	918	4	9.417e-05	18.156	6.6198	49.796	ptv	0.00433839	0.000239935
Union#E14#E14 Unspecified diabetes mellitus	HNF4A	267896	629	21225	81	9.467e-05	1.6254	1.2891	2.0494	raredmg	0.00380175	0.00234243
Union#E10#E10 Insulin-dependent diabetes mellitus strict	CDK5RAP1	298749	1332	908	14	9.585e-05	3.4582	2.0343	5.8786	flexdmg	0.0151844	0.0044388
Union#E11#E11 Non-insulin-dependent diabetes mellitus	EIF5B	267445	152	30322	37	9.682e-05	2.147	1.4987	3.0758	ptv5pcnt	0.00121875	0.000568018
Union#E11#E11 Non-insulin-dependent diabetes mellitus	USP6	266236	1361	30151	208	9.781e-05	1.3495	1.1657	1.5623	flexdmg	0.00685135	0.00508601
Union#E10#E10 Insulin-dependent diabetes mellitus	GH2	308633	173	3812	10	9.847e-05	4.68	2.472	8.8601	raredmgmtr	0.00261643	0.000560222
Union#E14#E14 Unspecified diabetes mellitus	GRK5	268522	3	21301	5	9.945e-05	21.0101	5.0206	87.9224	rec	0.000234676	1.11721e-05

## Sheet: Table S5 - Quant. Collapsing
Gene	UKB field	phenotype	nSamples	nCases	nControls	pValue	beta	lower	upper	se	MedCases	MedControls	model	CarrierFreq
RHAG	30750	Glycated haemoglobin (HbA1c)	376792	490	376302	5.36975e-59	-0.691362	-0.775013	-0.607712	0.0426794	-0.725316	-0.0180335	flexdmg	0.00130045
RHAG	30750	Glycated haemoglobin (HbA1c)	376792	490	376302	5.36975e-59	-0.691362	-0.775013	-0.607712	0.0426794	-0.725316	-0.0180335	ptvraredmg	0.00130045
RHAG	30750	Glycated haemoglobin (HbA1c)	376792	178	376614	2.67821e-38	-0.91614	-1.05489	-0.777391	0.0707915	-1.02909	-0.0184339	ptv	0.000472409
RHAG	30750	Glycated haemoglobin (HbA1c)	376792	178	376614	2.67821e-38	-0.91614	-1.05489	-0.777391	0.0707915	-1.02909	-0.0184339	ptv5pcnt	0.000472409
G6PC2	30740	Glucose	344417	2323	342094	5.67192e-38	-0.263226	-0.30327	-0.223182	0.0204309	-0.344014	0.00806731	ptv5pcnt	0.00674473
GCK	30750	Glycated haemoglobin (HbA1c)	376792	835	375957	2.30023e-37	0.417921	0.353803	0.482039	0.0327138	0.507787	-0.0195248	ptvraredmg	0.00221608
GCK	30750	Glycated haemoglobin (HbA1c)	376792	196	376596	3.70243e-37	0.859362	0.727133	0.99159	0.0674646	1.3292	-0.0190546	URmtr	0.000520181
SPTA1	30750	Glycated haemoglobin (HbA1c)	376792	336	376456	6.98613e-36	-0.64455	-0.745561	-0.54354	0.0515369	-0.599943	-0.0182807	ptv	0.000891739
GCK	30750	Glycated haemoglobin (HbA1c)	376792	260	376532	8.25955e-36	0.731869	0.617052	0.846686	0.0585811	1.07782	-0.0191083	UR	0.000690036
SPTA1	30750	Glycated haemoglobin (HbA1c)	376792	387	376405	7.64009e-33	-0.573307	-0.667435	-0.479179	0.0480253	-0.539017	-0.0182512	ptv5pcnt	0.00102709
PFKM	30750	Glycated haemoglobin (HbA1c)	376792	2769	374023	3.16849e-31	-0.209356	-0.244658	-0.174054	0.0180114	-0.222845	-0.0172623	flexdmg	0.00734888
RHAG	30750	Glycated haemoglobin (HbA1c)	376792	654	376138	5.61053e-31	-0.427761	-0.500195	-0.355327	0.0369569	-0.423166	-0.0182001	flexnonsynmtr	0.00173571
PIEZO1	30750	Glycated haemoglobin (HbA1c)	376792	15223	361569	1.85184e-30	-0.0896275	-0.104941	-0.0743144	0.00781292	-0.077379	-0.0165476	flexdmg	0.0404016
GCK	30750	Glycated haemoglobin (HbA1c)	376792	932	375860	2.30093e-30	0.354696	0.293995	0.415396	0.03097	0.4394	-0.019506	flexdmg	0.00247351
PFKM	30750	Glycated haemoglobin (HbA1c)	376792	1770	375022	7.13694e-28	-0.246233	-0.290329	-0.202136	0.0224985	-0.294369	-0.0175391	ptvraredmg	0.00469755
GCK	30750	Glycated haemoglobin (HbA1c)	376792	786	376006	1.21408e-27	0.367395	0.301309	0.433482	0.033718	0.457247	-0.0194308	raredmg	0.00208603
GCK	30740	Glucose	344417	179	344238	2.50162e-27	0.794686	0.650869	0.938502	0.0733769	1.27049	0.00551142	URmtr	0.000519719
EPB41	30750	Glycated haemoglobin (HbA1c)	376792	140	376652	2.39152e-26	-0.847845	-1.0043	-0.691391	0.0798246	-0.729706	-0.018587	ptv	0.000371558
EPB41	30750	Glycated haemoglobin (HbA1c)	376792	140	376652	2.39152e-26	-0.847845	-1.0043	-0.691391	0.0798246	-0.729706	-0.018587	ptv5pcnt	0.000371558
RHAG	30750	Glycated haemoglobin (HbA1c)	376792	311	376481	8.61501e-26	-0.562538	-0.667533	-0.457543	0.0535698	-0.538694	-0.0183533	raredmg	0.000825389
SLC4A1	30750	Glycated haemoglobin (HbA1c)	376792	20	376772	1.4354e-25	-2.20723	-2.6211	-1.79336	0.211163	-2.18848	-0.0186891	ptv	5.30797e-05
SLC4A1	30750	Glycated haemoglobin (HbA1c)	376792	20	376772	1.4354e-25	-2.20723	-2.6211	-1.79336	0.211163	-2.18848	-0.0186891	ptv5pcnt	5.30797e-05
GCK	30740	Glucose	344417	243	344174	1.0269e-23	0.632349	0.508901	0.755797	0.0629845	0.97556	0.00549391	UR	0.00070554
PFKM	30750	Glycated haemoglobin (HbA1c)	376792	1579	375213	2.20998e-23	-0.237287	-0.283963	-0.19061	0.0238149	-0.271919	-0.0178588	flexnonsynmtr	0.00419064
MAP3K15	30750	Glycated haemoglobin (HbA1c)	376792	4894	371898	3.0772e-23	-0.135837	-0.162646	-0.109028	0.0136783	-0.149104	-0.0169372	rec	0.0129886
GCK	30740	Glucose	344417	759	343658	4.61238e-23	0.352745	0.282842	0.422648	0.0356653	0.449625	0.00518464	ptvraredmg	0.00220372
GCK	30750	Glycated haemoglobin (HbA1c)	376792	797	375995	2.42867e-22	0.325572	0.259941	0.391204	0.033486	0.413317	-0.0193206	flexnonsynmtr	0.00211523
GIGYF1	30750	Glycated haemoglobin (HbA1c)	376792	142	376650	4.48896e-20	0.727362	0.572002	0.882722	0.0792665	0.683279	-0.018931	ptv	0.000376866
GIGYF1	30750	Glycated haemoglobin (HbA1c)	376792	142	376650	4.48896e-20	0.727362	0.572002	0.882722	0.0792665	0.683279	-0.018931	ptv5pcnt	0.000376866
PIEZO1	30750	Glycated haemoglobin (HbA1c)	376792	9166	367626	8.33059e-20	-0.090966	-0.110538	-0.0713936	0.00998606	-0.0973254	-0.0167975	rec	0.0243264
EPB41	30750	Glycated haemoglobin (HbA1c)	376792	263	376529	1.40474e-19	-0.527322	-0.641494	-0.41315	0.058252	-0.417446	-0.0185629	URmtr	0.000697998
PFKM	30750	Glycated haemoglobin (HbA1c)	376792	1552	375240	1.99948e-19	-0.216519	-0.2636	-0.169439	0.0240209	-0.237731	-0.0178669	raredmg	0.00411898
SPTA1	30750	Glycated haemoglobin (HbA1c)	376792	5763	371029	5.55675e-19	-0.111585	-0.136155	-0.0870143	0.0125362	-0.137045	-0.017085	flexnonsynmtr	0.0152949
SPTA1	30750	Glycated haemoglobin (HbA1c)	376792	6120	370672	6.72695e-19	-0.108074	-0.131929	-0.0842198	0.0121708	-0.134867	-0.0169426	flexdmg	0.0162424
GCK	30740	Glucose	344417	715	343702	2.15096e-18	0.321504	0.249485	0.393524	0.0367452	0.411156	0.00524883	raredmg	0.00207597
RHAG	30750	Glycated haemoglobin (HbA1c)	376792	181	376611	2.98616e-18	-0.61171	-0.749321	-0.474098	0.0702112	-0.556567	-0.0185414	UR	0.000480371
GCK	30750	Glycated haemoglobin (HbA1c)	376792	41	376751	3.27486e-18	1.28349	0.994402	1.57257	0.147494	1.70994	-0.0188101	ptv	0.000108813
GCK	30750	Glycated haemoglobin (HbA1c)	376792	41	376751	3.27486e-18	1.28349	0.994402	1.57257	0.147494	1.70994	-0.0188101	ptv5pcnt	0.000108813
SLC30A8	30750	Glycated haemoglobin (HbA1c)	376792	1086	375706	1.40451e-17	-0.244944	-0.301191	-0.188696	0.0286982	-0.318504	-0.0179206	flexdmg	0.00288223
MAP3K15	30740	Glucose	344417	4480	339937	2.46532e-17	-0.125845	-0.154966	-0.0967239	0.0148579	-0.0811785	0.0070607	rec	0.0130075
PIEZO1	30750	Glycated haemoglobin (HbA1c)	376792	6518	370274	6.39461e-17	-0.0986245	-0.121752	-0.0754971	0.0117999	-0.0791899	-0.0178777	raredmg	0.0172987
GCK	30750	Glycated haemoglobin (HbA1c)	376792	635	376157	7.90923e-17	0.312555	0.23904	0.38607	0.0375082	0.432962	-0.019154	raredmgmtr	0.00168528
PIEZO1	30750	Glycated haemoglobin (HbA1c)	376792	14935	361857	1.20959e-16	-0.0653115	-0.0807667	-0.0498563	0.00788544	-0.0474983	-0.0175848	flexnonsynmtr	0.0396373
PFKM	30750	Glycated haemoglobin (HbA1c)	376792	261	376531	1.57465e-16	-0.48249	-0.597102	-0.367879	0.058476	-0.612071	-0.0183963	ptv5pcnt	0.00069269
G6PC2	30750	Glycated haemoglobin (HbA1c)	376792	2537	374255	2.57011e-16	-0.154121	-0.190993	-0.117248	0.0188128	-0.205466	-0.0175095	ptv5pcnt	0.00673316
PIEZO1	30750	Glycated haemoglobin (HbA1c)	376792	4012	372780	4.4634e-16	-0.1218	-0.151179	-0.0924209	0.0149896	-0.083651	-0.0182162	raredmgmtr	0.0106478
HK1	30750	Glycated haemoglobin (HbA1c)	376792	69	376723	5.69424e-16	-0.920523	-1.14337	-0.697674	0.1137	-1.01471	-0.0186058	ptv	0.000183125
HK1	30750	Glycated haemoglobin (HbA1c)	376792	69	376723	5.69424e-16	-0.920523	-1.14337	-0.697674	0.1137	-1.01471	-0.0186058	ptv5pcnt	0.000183125
SLC4A1	30750	Glycated haemoglobin (HbA1c)	376792	394	376398	1.29647e-15	-0.380592	-0.473891	-0.287293	0.0476021	-0.303813	-0.0184473	UR	0.00104567
GCK	30740	Glucose	344417	845	343572	1.73196e-15	0.269093	0.202831	0.335355	0.0338076	0.370279	0.00530718	flexdmg	0.00245342
SLC30A8	30750	Glycated haemoglobin (HbA1c)	376792	801	375991	6.42027e-15	-0.260407	-0.325877	-0.194936	0.0334038	-0.327887	-0.0180846	ptvraredmg	0.00212584
PFKM	30750	Glycated haemoglobin (HbA1c)	376792	499	376293	2.99799e-14	-0.321461	-0.404377	-0.238545	0.0423047	-0.376798	-0.0183103	UR	0.00132434
SPTA1	30750	Glycated haemoglobin (HbA1c)	376792	624	376168	6.80018e-14	-0.283477	-0.357637	-0.209317	0.0378375	-0.330755	-0.018313	URmtr	0.00165609
PTPRH	30750	Glycated haemoglobin (HbA1c)	376792	3324	373468	1.63094e-13	0.121363	0.089115	0.15361	0.0164531	0.117725	-0.0198634	ptv5pcnt	0.00882184
GCK	30740	Glucose	344417	573	343844	2.32591e-13	0.300773	0.220337	0.381209	0.0410394	0.379231	0.00538304	raredmgmtr	0.00166368
PFKM	30750	Glycated haemoglobin (HbA1c)	376792	231	376561	2.95069e-13	-0.453548	-0.575372	-0.331723	0.0621563	-0.596714	-0.01845	ptv	0.00061307
RHAG	30750	Glycated haemoglobin (HbA1c)	376792	190	376602	3.42377e-13	-0.498689	-0.633007	-0.36437	0.0685309	-0.482581	-0.0185494	raredmgmtr	0.000504257
EPB41	30750	Glycated haemoglobin (HbA1c)	376792	425	376367	4.29761e-13	-0.332131	-0.421967	-0.242294	0.0458358	-0.238594	-0.0185575	UR	0.00112794
PIEZO1	30750	Glycated haemoglobin (HbA1c)	376792	7838	368954	6.37499e-13	-0.0775346	-0.098663	-0.0564062	0.01078	-0.059191	-0.0179475	ptvraredmg	0.0208019
MAP3K15	30750	Glycated haemoglobin (HbA1c)	376792	3585	373207	6.58031e-13	-0.113975	-0.145052	-0.0828975	0.0158559	-0.159552	-0.0174665	ptv5pcnt	0.00951453
CD33	30750	Glycated haemoglobin (HbA1c)	376792	23972	352820	8.90332e-13	-0.0450489	-0.0574035	-0.0326944	0.00630344	-0.0655599	-0.0154862	ptv5pcnt	0.0636213
PFKM	30750	Glycated haemoglobin (HbA1c)	376792	344	376448	1.5411e-12	-0.36021	-0.460055	-0.260365	0.050942	-0.439041	-0.018407	URmtr	0.000912971
MAP3K15	30740	Glucose	344417	3241	341176	2.87606e-12	-0.121044	-0.155014	-0.0870742	0.0173319	-0.121673	0.0070111	ptv5pcnt	0.0094101
SLC4A1	30750	Glycated haemoglobin (HbA1c)	376792	2722	374070	3.02171e-12	-0.126752	-0.162359	-0.0911445	0.0181672	-0.163183	-0.0176412	flexdmg	0.00722414
LCAT	30750	Glycated haemoglobin (HbA1c)	376792	1338	375454	6.27291e-12	-0.17778	-0.228473	-0.127086	0.0258644	-0.210503	-0.018098	ptvraredmg	0.00355103
GIGYF1	30740	Glucose	344417	131	344286	7.84872e-12	0.586853	0.418731	0.754976	0.0857782	0.547172	0.00566313	ptv	0.000380353
GIGYF1	30740	Glucose	344417	131	344286	7.84872e-12	0.586853	0.418731	0.754976	0.0857782	0.547172	0.00566313	ptv5pcnt	0.000380353
GCK	30740	Glucose	344417	715	343702	1.34247e-11	0.248563	0.17654	0.320585	0.0367468	0.333699	0.0054268	flexnonsynmtr	0.00207597
APEH	30750	Glycated haemoglobin (HbA1c)	376792	689	376103	1.37825e-11	0.243454	0.172872	0.314037	0.0360119	0.283669	-0.0192293	flexdmg	0.0018286
ATP11C	30750	Glycated haemoglobin (HbA1c)	376792	54	376738	1.66918e-11	-0.865326	-1.11724	-0.613415	0.128528	-0.949822	-0.01863	ptv	0.000143315
ATP11C	30750	Glycated haemoglobin (HbA1c)	376792	54	376738	1.66918e-11	-0.865326	-1.11724	-0.613415	0.128528	-0.949822	-0.01863	ptv5pcnt	0.000143315
AMPD3	30750	Glycated haemoglobin (HbA1c)	376792	3620	373172	2.39482e-11	0.105358	0.0744447	0.136272	0.0157725	0.09117	-0.0197129	flexdmg	0.00960742
RHAG	30750	Glycated haemoglobin (HbA1c)	376792	97	376695	3.40288e-11	-0.635659	-0.823624	-0.447693	0.0959023	-0.811507	-0.0186488	URmtr	0.000257436
LCAT	30750	Glycated haemoglobin (HbA1c)	376792	1503	375289	4.22956e-11	-0.161001	-0.208842	-0.11316	0.0244089	-0.203277	-0.0180577	flexdmg	0.00398894
APEH	30750	Glycated haemoglobin (HbA1c)	376792	681	376111	4.24842e-11	0.2389	0.167905	0.309895	0.0362225	0.281365	-0.0192185	ptvraredmg	0.00180736
SLC4A1	30750	Glycated haemoglobin (HbA1c)	376792	1680	375112	6.11156e-11	-0.151054	-0.196315	-0.105793	0.0230928	-0.163183	-0.0179959	ptvraredmg	0.00445869
HK1	30750	Glycated haemoglobin (HbA1c)	376792	537	376255	6.12411e-11	-0.266761	-0.346696	-0.186826	0.0407837	-0.296238	-0.0184392	UR	0.00142519
LCAT	30750	Glycated haemoglobin (HbA1c)	376792	1280	375512	6.51849e-11	-0.172707	-0.224532	-0.120881	0.026442	-0.209334	-0.0181625	raredmg	0.0033971
SLC4A1	30750	Glycated haemoglobin (HbA1c)	376792	203	376589	2.38017e-10	-0.420009	-0.54996	-0.290058	0.0663025	-0.326742	-0.0186005	URmtr	0.000538759
SLC30A8	30750	Glycated haemoglobin (HbA1c)	376792	779	376013	3.70323e-10	-0.21225	-0.278638	-0.145862	0.0338721	-0.294117	-0.0181759	flexnonsynmtr	0.00206745
SLC30A8	30740	Glucose	344417	1012	343405	7.30985e-10	-0.190332	-0.250897	-0.129767	0.030901	-0.212613	0.00643632	flexdmg	0.0029383
SPTA1	30750	Glycated haemoglobin (HbA1c)	376792	3453	373339	1.92512e-09	-0.0969429	-0.128589	-0.0652973	0.016146	-0.132615	-0.017746	ptvraredmg	0.00916421
APOB	30750	Glycated haemoglobin (HbA1c)	376792	606	376186	2.14578e-09	0.229854	0.1546	0.305107	0.0383953	0.230232	-0.0191245	ptv	0.00160831
APOB	30750	Glycated haemoglobin (HbA1c)	376792	606	376186	2.14578e-09	0.229854	0.1546	0.305107	0.0383953	0.230232	-0.0191245	ptv5pcnt	0.00160831
SLC30A8	30750	Glycated haemoglobin (HbA1c)	376792	548	376244	2.9738e-09	-0.23954	-0.31867	-0.16041	0.0403729	-0.30284	-0.0183345	raredmg	0.00145438
EPB42	30750	Glycated haemoglobin (HbA1c)	376792	1284	375508	3.35426e-09	-0.15612	-0.207866	-0.104375	0.0264011	-0.173868	-0.0182538	flexdmg	0.00340772
ATP11C	30750	Glycated haemoglobin (HbA1c)	376792	309	376483	3.7302e-09	-0.316913	-0.422265	-0.211561	0.0537517	-0.352317	-0.018493	UR	0.000820081
HK1	30750	Glycated haemoglobin (HbA1c)	376792	281	376511	4.82932e-09	-0.329885	-0.440351	-0.219419	0.0563609	-0.384394	-0.0185521	URmtr	0.00074577
SPTA1	30750	Glycated haemoglobin (HbA1c)	376792	1108	375684	4.9934e-09	-0.166154	-0.221845	-0.110462	0.0284143	-0.23897	-0.0182404	UR	0.00294061
MAP3K15	30750	Glycated haemoglobin (HbA1c)	376792	2503	374289	5.07715e-09	-0.110737	-0.147871	-0.0736026	0.0189463	-0.154695	-0.0179878	flexdmg	0.00664292
TMC8	30750	Glycated haemoglobin (HbA1c)	376792	1262	375530	5.28496e-09	0.155466	0.103272	0.207659	0.0266296	0.168661	-0.0191809	flexdmg	0.00334933
ATP11C	30750	Glycated haemoglobin (HbA1c)	376792	1115	375677	8.30731e-09	-0.163479	-0.219085	-0.107873	0.0283707	-0.16826	-0.0183533	rec	0.00295919
HNF1A	30750	Glycated haemoglobin (HbA1c)	376792	31	376761	1.0011e-08	0.9721	0.639628	1.30457	0.169631	1.55578	-0.0187832	ptv5pcnt	8.22735e-05
ABCA1	30750	Glycated haemoglobin (HbA1c)	376792	6587	370205	1.69626e-08	-0.0662176	-0.0892268	-0.0432084	0.0117396	-0.077794	-0.0176116	flexdmg	0.0174818
EPB42	30750	Glycated haemoglobin (HbA1c)	376792	1011	375781	2.63076e-08	-0.165501	-0.223795	-0.107207	0.0297423	-0.201856	-0.0183318	ptvraredmg	0.00268318
PFKM	30750	Glycated haemoglobin (HbA1c)	376792	809	375983	4.67244e-08	-0.181605	-0.246754	-0.116456	0.0332399	-0.169743	-0.0184178	raredmgmtr	0.00214707
HNF1A	30750	Glycated haemoglobin (HbA1c)	376792	27	376765	5.16667e-08	0.989804	0.633555	1.34605	0.181763	1.55578	-0.0187778	ptv	7.16576e-05
GCK	30740	Glucose	344417	36	344381	6.03288e-08	0.886412	0.565747	1.20708	0.163607	1.59498	0.00578859	ptv	0.000104524
GCK	30740	Glucose	344417	36	344381	6.03288e-08	0.886412	0.565747	1.20708	0.163607	1.59498	0.00578859	ptv5pcnt	0.000104524
SLC4A1	30750	Glycated haemoglobin (HbA1c)	376792	1672	375120	6.09944e-08	-0.12537	-0.170739	-0.0800001	0.0231482	-0.15538	-0.0180389	raredmg	0.00443746
EPB42	30750	Glycated haemoglobin (HbA1c)	376792	308	376484	7.24612e-08	-0.289909	-0.395425	-0.184392	0.0538357	-0.310026	-0.0185494	ptv	0.000817427
PTPRH	30750	Glycated haemoglobin (HbA1c)	376792	1147	375645	8.30932e-08	0.149708	0.0949686	0.204447	0.0279285	0.165689	-0.0192507	ptv	0.00304412
TNRC6B	30750	Glycated haemoglobin (HbA1c)	376792	77	376715	9.04335e-08	0.575334	0.364366	0.786302	0.107638	0.640028	-0.0187993	ptv	0.000204357
TNRC6B	30750	Glycated haemoglobin (HbA1c)	376792	77	376715	9.04335e-08	0.575334	0.364366	0.786302	0.107638	0.640028	-0.0187993	ptv5pcnt	0.000204357
SLC30A8	30740	Glucose	344417	758	343659	9.07535e-08	-0.190755	-0.260711	-0.120799	0.0356922	-0.194658	0.0062846	ptvraredmg	0.00220082
LCAT	30750	Glycated haemoglobin (HbA1c)	376792	832	375960	9.7506e-08	-0.174755	-0.238999	-0.11051	0.0327783	-0.211927	-0.018364	flexnonsynmtr	0.00220811
PLA2G12A	30750	Glycated haemoglobin (HbA1c)	376792	831	375961	9.77462e-08	-0.174845	-0.239128	-0.110562	0.032798	-0.207178	-0.0182995	flexnonsynmtr	0.00220546
AMPD3	30750	Glycated haemoglobin (HbA1c)	376792	2197	374595	9.78549e-08	0.107724	0.068117	0.147331	0.020208	0.10373	-0.0194442	ptvraredmg	0.0058308
AMPD3	30750	Glycated haemoglobin (HbA1c)	376792	2400	374392	1.03983e-07	0.102882	0.0649767	0.140787	0.0193397	0.0826455	-0.0193717	flexnonsynmtr	0.00636956
APEH	30750	Glycated haemoglobin (HbA1c)	376792	489	376303	1.04045e-07	0.22734	0.143578	0.311101	0.0427361	0.283669	-0.0190304	raredmg	0.0012978
ATP11C	30750	Glycated haemoglobin (HbA1c)	376792	561	376231	1.24614e-07	-0.210981	-0.289199	-0.132762	0.0399078	-0.212127	-0.018493	ptvraredmg	0.00148889
PFKL	30750	Glycated haemoglobin (HbA1c)	376792	2452	374340	1.34094e-07	0.100903	0.0633994	0.138407	0.0191349	0.0851879	-0.0194738	flexdmg	0.00650757
SMIM1	30750	Glycated haemoglobin (HbA1c)	376792	10319	366473	1.34882e-07	0.0497016	0.0312247	0.0681785	0.00942713	0.0401944	-0.0203417	ptv5pcnt	0.0273865
SLC30A8	30750	Glycated haemoglobin (HbA1c)	376792	263	376529	1.62357e-07	-0.30515	-0.41933	-0.190969	0.0582562	-0.357215	-0.0184984	ptv5pcnt	0.000697998
SLC30A8	30750	Glycated haemoglobin (HbA1c)	376792	261	376531	1.75575e-07	-0.30547	-0.420087	-0.190853	0.0584788	-0.357215	-0.0185091	ptv	0.00069269
ATP11C	30750	Glycated haemoglobin (HbA1c)	376792	188	376604	1.76537e-07	-0.359833	-0.494874	-0.224792	0.0688994	-0.392519	-0.0185817	URmtr	0.000498949
APEH	30750	Glycated haemoglobin (HbA1c)	376792	2149	374643	2.70649e-07	0.105076	0.0650312	0.14512	0.0204312	0.12654	-0.0194765	flexnonsynmtr	0.00570341
PLD1	30750	Glycated haemoglobin (HbA1c)	376792	2533	374259	3.11291e-07	0.0963379	0.0594344	0.133241	0.0188286	0.0964509	-0.0194765	flexdmg	0.00672254
HK1	30750	Glycated haemoglobin (HbA1c)	376792	1777	375015	3.42311e-07	-0.1145	-0.158515	-0.0704846	0.022457	-0.152183	-0.0181759	flexdmg	0.00471613
PFKL	30750	Glycated haemoglobin (HbA1c)	376792	1773	375019	3.77356e-07	0.114213	0.0701481	0.158277	0.0224822	0.0965372	-0.019369	ptvraredmg	0.00470551
FAM234A	30740	Glucose	344417	1095	343322	4.31528e-07	-0.150177	-0.208409	-0.0919442	0.029711	-0.150397	0.00641589	rec	0.00317929
UBR3	30750	Glycated haemoglobin (HbA1c)	376792	73	376719	4.53819e-07	0.55771	0.341039	0.774381	0.110548	0.47796	-0.0187886	ptv	0.000193741
UBR3	30750	Glycated haemoglobin (HbA1c)	376792	73	376719	4.53819e-07	0.55771	0.341039	0.774381	0.110548	0.47796	-0.0187886	ptv5pcnt	0.000193741
MAP3K15	30750	Glycated haemoglobin (HbA1c)	376792	3284	373508	5.29028e-07	-0.0830566	-0.115513	-0.0505999	0.0165598	-0.113392	-0.0179905	flexnonsynmtr	0.00871568
HBM	30750	Glycated haemoglobin (HbA1c)	376792	944	375848	6.58924e-07	0.15306	0.092738	0.213383	0.0307772	0.161321	-0.0191083	flexdmg	0.00250536
CFTR	30750	Glycated haemoglobin (HbA1c)	376792	1863	374929	6.74554e-07	-0.108988	-0.15198	-0.0659954	0.0219351	-0.127223	-0.0182297	ptv5pcnt	0.00494437
SLC30A8	30750	Glycated haemoglobin (HbA1c)	376792	185	376607	9.67349e-07	-0.340198	-0.476324	-0.204072	0.069453	-0.415272	-0.0185521	UR	0.000490987
EPB42	30750	Glycated haemoglobin (HbA1c)	376792	2495	374297	9.74933e-07	-0.0928929	-0.130075	-0.0557114	0.0189705	-0.101624	-0.0182512	flexnonsynmtr	0.00662169
SELPLG	30740	Glucose	344417	192	344225	1.03295e-06	-0.346177	-0.485061	-0.207293	0.0708603	-0.232626	0.00599867	ptv	0.000557464
SELPLG	30740	Glucose	344417	192	344225	1.03295e-06	-0.346177	-0.485061	-0.207293	0.0708603	-0.232626	0.00599867	ptv5pcnt	0.000557464
TIMD4	30750	Glycated haemoglobin (HbA1c)	376792	1065	375727	1.03648e-06	0.141561	0.0847599	0.198363	0.0289808	0.156625	-0.019197	flexnonsynmtr	0.00282649
GAS6	30750	Glycated haemoglobin (HbA1c)	376792	1516	375276	1.05506e-06	0.118637	0.0709997	0.166274	0.024305	0.0804486	-0.0191997	ptvraredmg	0.00402344
CREB3L3	30750	Glycated haemoglobin (HbA1c)	376792	307	376485	1.38222e-06	-0.260323	-0.366012	-0.154635	0.0539236	-0.329901	-0.0185199	ptv	0.000814773
PLD1	30750	Glycated haemoglobin (HbA1c)	376792	1726	375066	1.58374e-06	0.109378	0.0647204	0.154036	0.0227851	0.0956304	-0.0192964	ptvraredmg	0.00458078
HK1	30750	Glycated haemoglobin (HbA1c)	376792	1518	375274	1.68158e-06	-0.116307	-0.163913	-0.0687007	0.0242891	-0.158948	-0.0182055	ptvraredmg	0.00402875
TFR2	30750	Glycated haemoglobin (HbA1c)	376792	1122	375670	1.76221e-06	-0.134947	-0.190291	-0.0796023	0.0282373	-0.157426	-0.0182861	ptvraredmg	0.00297777
GIGYF1	30750	Glycated haemoglobin (HbA1c)	376792	449	376343	2.21136e-06	0.211087	0.123677	0.298496	0.0445975	0.182436	-0.0189229	URmtr	0.00119164
PFKL	30750	Glycated haemoglobin (HbA1c)	376792	230	376562	2.23086e-06	0.294732	0.172639	0.416825	0.0622931	0.306332	-0.0189417	ptv	0.000610416
PFKL	30750	Glycated haemoglobin (HbA1c)	376792	230	376562	2.23086e-06	0.294732	0.172639	0.416825	0.0622931	0.306332	-0.0189417	ptv5pcnt	0.000610416
RHCE	30750	Glycated haemoglobin (HbA1c)	376792	66	376726	2.28634e-06	-0.549498	-0.777368	-0.321629	0.116262	-0.525967	-0.0186462	URmtr	0.000175163
CILP	30750	Glycated haemoglobin (HbA1c)	376792	443	376349	2.39416e-06	-0.211784	-0.299782	-0.123785	0.0448978	-0.170092	-0.0185575	ptv	0.00117571
CILP	30750	Glycated haemoglobin (HbA1c)	376792	443	376349	2.39416e-06	-0.211784	-0.299782	-0.123785	0.0448978	-0.170092	-0.0185575	ptv5pcnt	0.00117571
AMPD3	30750	Glycated haemoglobin (HbA1c)	376792	1916	374876	2.43551e-06	0.10196	0.0595631	0.144357	0.0216313	0.101494	-0.0193287	raredmg	0.00508503
ABCA1	30750	Glycated haemoglobin (HbA1c)	376792	4732	372060	2.54557e-06	-0.0649993	-0.092079	-0.0379196	0.0138164	-0.0762607	-0.0179798	ptvraredmg	0.0125587
UTS2B	30740	Glucose	344417	24	344393	2.72971e-06	-0.939808	-1.33254	-0.54708	0.200375	-0.896776	0.00591114	URmtr	6.9683e-05
ANK1	30750	Glycated haemoglobin (HbA1c)	376792	839	375953	3.07931e-06	-0.152292	-0.21627	-0.0883148	0.032642	-0.167715	-0.0183963	UR	0.00222669
MAP3K15	30750	Glycated haemoglobin (HbA1c)	376792	1877	374915	3.08835e-06	-0.101972	-0.144815	-0.0591282	0.0218592	-0.129336	-0.0182458	ptvraredmg	0.00498153
UBR3	30750	Glycated haemoglobin (HbA1c)	376792	500	376292	3.67313e-06	0.195648	0.112811	0.278485	0.0422645	0.143977	-0.0189364	UR	0.00132699
MAP3K15	30740	Glucose	344417	2291	342126	3.68176e-06	-0.095274	-0.135617	-0.054931	0.0205835	-0.104642	0.00648008	flexdmg	0.00665182
G6PD	30750	Glycated haemoglobin (HbA1c)	376792	695	376097	3.85203e-06	-0.165814	-0.236169	-0.0954586	0.035896	-0.158502	-0.0185467	rec	0.00184452
LCAT	30750	Glycated haemoglobin (HbA1c)	376792	630	376162	4.23892e-06	-0.173206	-0.247016	-0.0993966	0.0376587	-0.210503	-0.0184957	raredmgmtr	0.00167201
EPB42	30750	Glycated haemoglobin (HbA1c)	376792	258	376534	4.71614e-06	-0.269216	-0.384498	-0.153935	0.0588181	-0.373863	-0.018544	UR	0.000684728
TMC8	30750	Glycated haemoglobin (HbA1c)	376792	1069	375723	4.99692e-06	0.132051	0.0753551	0.188747	0.028927	0.138276	-0.0190465	ptvraredmg	0.00283711
DENND4A	30750	Glycated haemoglobin (HbA1c)	376792	426	376366	5.03076e-06	0.208939	0.119203	0.298674	0.0457841	0.12066	-0.0188826	URmtr	0.0011306
UTS2B	30740	Glucose	344417	25	344392	5.33409e-06	-0.893538	-1.27833	-0.508743	0.196327	-0.843143	0.00590822	UR	7.25864e-05
EPB42	30750	Glycated haemoglobin (HbA1c)	376792	346	376446	6.21665e-06	-0.229547	-0.329107	-0.129987	0.0507965	-0.248226	-0.0185655	ptv5pcnt	0.000918279
USP47	30740	Glucose	344417	285	344132	6.28173e-06	0.262735	0.148725	0.376744	0.058169	0.32141	0.0055581	URmtr	0.000827485
CFTR	30750	Glycated haemoglobin (HbA1c)	376792	1479	375313	6.35652e-06	-0.111078	-0.159305	-0.0628504	0.0246061	-0.141152	-0.0183103	ptv	0.00392524
RHCE	30750	Glycated haemoglobin (HbA1c)	376792	63	376729	6.52855e-06	-0.536509	-0.769741	-0.303278	0.118998	-0.541106	-0.0186596	ptv	0.000167201
RHCE	30750	Glycated haemoglobin (HbA1c)	376792	63	376729	6.52855e-06	-0.536509	-0.769741	-0.303278	0.118998	-0.541106	-0.0186596	ptv5pcnt	0.000167201
SLC30A8	30740	Glucose	344417	729	343688	6.64191e-06	-0.163952	-0.235284	-0.0926211	0.036394	-0.184027	0.00621457	flexnonsynmtr	0.00211662
G6PC2	30750	Glycated haemoglobin (HbA1c)	376792	1176	375616	6.65848e-06	-0.124246	-0.178309	-0.0701836	0.0275834	-0.165816	-0.0183425	flexdmg	0.00312109
PLA2G12A	30750	Glycated haemoglobin (HbA1c)	376792	790	376002	6.67667e-06	-0.151495	-0.217422	-0.0855671	0.033637	-0.158628	-0.0184581	flexdmg	0.00209665
P2RY1	30750	Glycated haemoglobin (HbA1c)	376792	139	376653	6.85975e-06	0.360388	0.203354	0.517423	0.0801208	0.286803	-0.0188746	UR	0.000368904
TFR2	30750	Glycated haemoglobin (HbA1c)	376792	490	376302	7.20959e-06	-0.191584	-0.275261	-0.107907	0.042693	-0.228955	-0.0184849	raredmgmtr	0.00130045
TFR2	30750	Glycated haemoglobin (HbA1c)	376792	797	375995	7.59594e-06	-0.149909	-0.215547	-0.0842709	0.0334892	-0.162944	-0.0184124	raredmg	0.00211523
APEH	30750	Glycated haemoglobin (HbA1c)	376792	241	376551	8.37e-06	0.271147	0.151871	0.390423	0.0608559	0.372613	-0.0189068	raredmgmtr	0.00063961
RHCE	30750	Glycated haemoglobin (HbA1c)	376792	96	376696	9.24875e-06	-0.427462	-0.616409	-0.238514	0.0964034	-0.463662	-0.0186676	UR	0.000254782
EPB41	30750	Glycated haemoglobin (HbA1c)	376792	2398	374394	9.36221e-06	-0.0857398	-0.123661	-0.0478184	0.019348	-0.100004	-0.0183237	flexnonsynmtr	0.00636425
ANK1	30750	Glycated haemoglobin (HbA1c)	376792	5529	371263	9.5219e-06	-0.0566564	-0.0817354	-0.0315775	0.0127956	-0.0814324	-0.0178105	flexdmg	0.0146739
HERC1	30740	Glucose	344417	164	344253	9.78336e-06	-0.339026	-0.489294	-0.188758	0.0766686	-0.431423	0.00603951	ptv	0.000476167
HERC1	30740	Glucose	344417	164	344253	9.78336e-06	-0.339026	-0.489294	-0.188758	0.0766686	-0.431423	0.00603951	ptv5pcnt	0.000476167
ARHGEF7	30740	Glucose	344417	40	344377	9.91499e-06	-0.685904	-0.990119	-0.381689	0.155214	-0.573667	0.0059053	rec	0.000116138
PDPK1	30740	Glucose	344417	363	344054	1.04827e-05	0.227173	0.126141	0.328205	0.0515478	0.179832	0.00561645	syn	0.00105395
TNRC6B	30740	Glucose	344417	71	344346	1.07681e-05	0.512769	0.28442	0.741119	0.116506	0.652616	0.00575066	ptv	0.000206145
TNRC6B	30740	Glucose	344417	71	344346	1.07681e-05	0.512769	0.28442	0.741119	0.116506	0.652616	0.00575066	ptv5pcnt	0.000206145
SELPLG	30740	Glucose	344417	276	344141	1.2518e-05	-0.258214	-0.374067	-0.142362	0.0591092	-0.106288	0.00601617	ptvraredmg	0.000801354
RHCE	30750	Glycated haemoglobin (HbA1c)	376792	229	376563	1.27469e-05	-0.27247	-0.394829	-0.15011	0.0624291	-0.313886	-0.0185682	ptvraredmg	0.000607762
AEBP2	30750	Glycated haemoglobin (HbA1c)	376792	1	376791	1.29595e-05	-4.11856	-5.96963	-2.26748	0.944441	-3.89932	-0.0187348	rec	2.65398e-06
TNPO3	30750	Glycated haemoglobin (HbA1c)	376792	95	376697	1.32513e-05	0.422136	0.232196	0.612076	0.0969096	0.478991	-0.0188208	ptv	0.000252128
TNPO3	30750	Glycated haemoglobin (HbA1c)	376792	95	376697	1.32513e-05	0.422136	0.232196	0.612076	0.0969096	0.478991	-0.0188208	ptv5pcnt	0.000252128
NSG1	30750	Glycated haemoglobin (HbA1c)	376792	206	376586	1.34342e-05	-0.286514	-0.41552	-0.157508	0.0658204	-0.33859	-0.0185817	raredmg	0.000546721
APPL2	30750	Glycated haemoglobin (HbA1c)	376792	1124	375668	1.57153e-05	-0.121835	-0.17713	-0.0665391	0.0282124	-0.168214	-0.0183237	ptvraredmg	0.00298308
TMPRSS6	30750	Glycated haemoglobin (HbA1c)	376792	3120	373672	1.60523e-05	0.0732422	0.0399646	0.10652	0.0169786	0.0867599	-0.0195651	flexdmg	0.00828043
SGPL1	30750	Glycated haemoglobin (HbA1c)	376792	694	376098	1.70063e-05	0.154336	0.084005	0.224667	0.0358836	0.230934	-0.0190922	ptvraredmg	0.00184187
GYPA	30750	Glycated haemoglobin (HbA1c)	376792	73	376719	1.83803e-05	-0.473567	-0.69024	-0.256894	0.110549	-0.396438	-0.0186596	ptv	0.000193741
GYPA	30750	Glycated haemoglobin (HbA1c)	376792	73	376719	1.83803e-05	-0.473567	-0.69024	-0.256894	0.110549	-0.396438	-0.0186596	ptv5pcnt	0.000193741
HNF1A	30740	Glucose	344417	27	344390	1.96663e-05	0.806433	0.43616	1.17671	0.188918	0.97009	0.00579151	ptv5pcnt	7.83933e-05
SLC30A8	30740	Glucose	344417	513	343904	1.99343e-05	-0.185008	-0.270014	-0.100001	0.0433712	-0.196784	0.00614747	raredmg	0.00148947
TIMD4	30750	Glycated haemoglobin (HbA1c)	376792	527	376265	2.01384e-05	0.175522	0.0948311	0.256213	0.0411694	0.180011	-0.0189713	flexdmg	0.00139865
MYB	30750	Glycated haemoglobin (HbA1c)	376792	410	376382	2.12969e-05	-0.198381	-0.289849	-0.106913	0.046668	-0.210822	-0.0185709	raredmg	0.00108813
TFR2	30750	Glycated haemoglobin (HbA1c)	376792	1766	375026	2.15337e-05	-0.0957032	-0.139855	-0.0515514	0.0225268	-0.117032	-0.0182216	flexdmg	0.00468694
SPTB	30750	Glycated haemoglobin (HbA1c)	376792	98	376694	2.2891e-05	-0.404056	-0.591067	-0.217044	0.0954154	-0.406839	-0.0186784	ptv	0.00026009
SPTB	30750	Glycated haemoglobin (HbA1c)	376792	98	376694	2.2891e-05	-0.404056	-0.591067	-0.217044	0.0954154	-0.406839	-0.0186784	ptv5pcnt	0.00026009
SINHCAF	30750	Glycated haemoglobin (HbA1c)	376792	41	376751	2.29653e-05	0.624532	0.335426	0.913637	0.147505	0.743191	-0.0187832	UR	0.000108813
DENND4A	30740	Glucose	344417	528	343889	2.38126e-05	0.180661	0.0968691	0.264453	0.0427517	0.217853	0.00559019	UR	0.00153303
PLD1	30750	Glycated haemoglobin (HbA1c)	376792	426	376366	2.48316e-05	0.193043	0.103308	0.282779	0.0457841	0.232799	-0.0189632	ptv	0.0011306
PLD1	30750	Glycated haemoglobin (HbA1c)	376792	426	376366	2.48316e-05	0.193043	0.103308	0.282779	0.0457841	0.232799	-0.0189632	ptv5pcnt	0.0011306
RPL3	30740	Glucose	344417	11	344406	2.54162e-05	-1.24636	-1.82646	-0.666273	0.295969	-1.13414	0.00587029	rec	3.1938e-05
A1CF	30750	Glycated haemoglobin (HbA1c)	376792	10	376782	2.61497e-05	-1.25579	-1.84116	-0.670415	0.298663	-0.834457	-0.0187106	rec	2.65398e-05
B3GALT4	30740	Glucose	344417	81	344336	2.69662e-05	0.45789	0.244096	0.671684	0.10908	0.471458	0.00572149	URmtr	0.00023518
ATP6V1E1	30750	Glycated haemoglobin (HbA1c)	376792	91	376701	2.71445e-05	0.415497	0.221428	0.609566	0.0990165	0.344244	-0.0188047	UR	0.000241513
FAM234A	30750	Glycated haemoglobin (HbA1c)	376792	1189	375603	2.78274e-05	-0.11496	-0.168728	-0.0611927	0.0274328	-0.179121	-0.0182458	rec	0.00315559
HACD2	30750	Glycated haemoglobin (HbA1c)	376792	104	376688	2.83272e-05	0.387771	0.206233	0.569309	0.0926227	0.4914	-0.0188611	raredmg	0.000276014
GRIP1	30740	Glucose	344417	94	344323	2.97845e-05	0.422772	0.224308	0.621237	0.101259	0.371299	0.00576525	rec	0.000272925
SCRN3	30750	Glycated haemoglobin (HbA1c)	376792	1476	375316	3.06352e-05	0.102681	0.0544047	0.150957	0.0246312	0.0913615	-0.0191379	flexdmg	0.00391728
TMPRSS6	30750	Glycated haemoglobin (HbA1c)	376792	2746	374046	3.09388e-05	0.0753676	0.0399137	0.110821	0.018089	0.0860211	-0.0195168	ptvraredmg	0.00728784
CCDC62	30740	Glucose	344417	29	344388	3.14327e-05	0.758839	0.401562	1.11612	0.182287	0.660202	0.00577401	rec	8.42003e-05
RHCE	30750	Glycated haemoglobin (HbA1c)	376792	250	376542	3.20282e-05	-0.248482	-0.365593	-0.131371	0.0597514	-0.315128	-0.0185548	flexdmg	0.000663496
ELAC2	30750	Glycated haemoglobin (HbA1c)	376792	1138	375654	3.31308e-05	0.116385	0.0614299	0.171341	0.0280389	0.0999767	-0.0191083	syn	0.00302023
ACVR1	30750	Glycated haemoglobin (HbA1c)	376792	86	376706	3.33955e-05	0.422599	0.222967	0.622232	0.101855	0.366684	-0.0187913	ptv	0.000228243
ACVR1	30750	Glycated haemoglobin (HbA1c)	376792	86	376706	3.33955e-05	0.422599	0.222967	0.622232	0.101855	0.366684	-0.0187913	ptv5pcnt	0.000228243
ATP11C	30750	Glycated haemoglobin (HbA1c)	376792	928	375864	3.44333e-05	-0.128589	-0.189436	-0.0677418	0.031045	-0.121824	-0.0185118	flexdmg	0.0024629
CHD3	30740	Glucose	344417	58	344359	3.51995e-05	0.533267	0.280622	0.785912	0.128903	0.492476	0.00577692	rec	0.000168401
TIMD4	30750	Glycated haemoglobin (HbA1c)	376792	276	376516	3.63471e-05	0.23485	0.123387	0.346313	0.0568699	0.29197	-0.0189471	ptv5pcnt	0.0007325
EPB41	30750	Glycated haemoglobin (HbA1c)	376792	3017	373775	3.82282e-05	-0.0710914	-0.104928	-0.0372552	0.0172636	-0.051969	-0.0184876	flexdmg	0.00800707
MMP27	30740	Glucose	344417	1780	342637	3.86887e-05	-0.0959946	-0.141714	-0.050275	0.0233267	-0.0579472	0.00615039	flexnonsynmtr	0.00516815
PTPRH	30750	Glycated haemoglobin (HbA1c)	376792	1993	374799	3.87783e-05	0.087279	0.0457049	0.128853	0.0212116	0.0585397	-0.0191218	ptvraredmg	0.00528939
USP47	30740	Glucose	344417	452	343965	4.01753e-05	0.189726	0.0991733	0.280279	0.0462012	0.255723	0.00555518	UR	0.00131236
SLC16A8	30750	Glycated haemoglobin (HbA1c)	376792	7358	369434	4.11758e-05	-0.0455983	-0.0673918	-0.0238048	0.0111193	-0.0735423	-0.0179368	ptv5pcnt	0.019528
DENND4A	30740	Glucose	344417	385	344032	4.17503e-05	0.205108	0.107001	0.303215	0.0500554	0.235355	0.00563396	URmtr	0.00111783
GAS6	30750	Glycated haemoglobin (HbA1c)	376792	1399	375393	4.18301e-05	0.103647	0.0540656	0.153229	0.0252973	0.0767161	-0.0191271	raredmg	0.00371292
USP45	30750	Glycated haemoglobin (HbA1c)	376792	19321	357471	4.20435e-05	-0.0285727	-0.0422449	-0.0149004	0.00697575	-0.0412915	-0.0174934	ptv5pcnt	0.0512776
ABCA1	30750	Glycated haemoglobin (HbA1c)	376792	1546	375246	4.20447e-05	-0.0985876	-0.145763	-0.0514125	0.0240693	-0.127109	-0.0183345	UR	0.00410306
SPTA1	30750	Glycated haemoglobin (HbA1c)	376792	3793	372999	4.25598e-05	-0.0630873	-0.0932959	-0.0328786	0.0154128	-0.0963429	-0.0179663	rec	0.0100666
TRPM1	30750	Glycated haemoglobin (HbA1c)	376792	2231	374561	4.33958e-05	-0.0819966	-0.121303	-0.0426901	0.0200546	-0.130902	-0.0180684	syn	0.00592104
TIMD4	30750	Glycated haemoglobin (HbA1c)	376792	501	376291	4.44323e-05	0.172403	0.0896479	0.255159	0.0422228	0.183857	-0.0189552	ptvraredmg	0.00132965
NR1D1	30750	Glycated haemoglobin (HbA1c)	376792	719	376073	4.52553e-05	0.143804	0.0747042	0.212903	0.0352554	0.161033	-0.0189874	flexnonsynmtr	0.00190821
TMPRSS6	30750	Glycated haemoglobin (HbA1c)	376792	2144	374648	4.55938e-05	0.0833995	0.043308	0.123491	0.0204552	0.0882405	-0.0193152	flexnonsynmtr	0.00569014
CBARP	30740	Glucose	344417	721	343696	4.94101e-05	-0.14852	-0.220246	-0.0767944	0.0365952	-0.174101	0.00616497	flexdmg	0.00209339
DPP9	30750	Glycated haemoglobin (HbA1c)	376792	923	375869	4.95322e-05	-0.1263	-0.187304	-0.0652967	0.0311248	-0.155831	-0.0184822	flexdmg	0.00244963
IGF2BP2	30750	Glycated haemoglobin (HbA1c)	376792	184	376608	5.06205e-05	0.282245	0.145749	0.418742	0.0696422	0.146231	-0.0188262	UR	0.000488333
MEP1B	30750	Glycated haemoglobin (HbA1c)	376792	420	376372	5.23685e-05	-0.186507	-0.276881	-0.096133	0.0461098	-0.225054	-0.0185172	raredmgmtr	0.00111467
NIPSNAP1	30740	Glucose	344417	189	344228	5.31609e-05	-0.288636	-0.428619	-0.148653	0.071421	-0.313126	0.00604243	UR	0.000548753
ANK1	30750	Glycated haemoglobin (HbA1c)	376792	3430	373362	5.37188e-05	-0.0654296	-0.097181	-0.0336782	0.0162	-0.0849344	-0.0181302	ptvraredmg	0.00910317
HACD2	30750	Glycated haemoglobin (HbA1c)	376792	300	376492	5.5047e-05	0.220005	0.11309	0.32692	0.0545493	0.280401	-0.0189364	flexdmg	0.000796195
HACD2	30750	Glycated haemoglobin (HbA1c)	376792	300	376492	5.5047e-05	0.220005	0.11309	0.32692	0.0545493	0.280401	-0.0189364	ptvraredmg	0.000796195
EYA3	30750	Glycated haemoglobin (HbA1c)	376792	412	376380	5.535e-05	0.187702	0.0964559	0.278948	0.0465547	0.129775	-0.0188826	syn	0.00109344
PLA2G12A	30750	Glycated haemoglobin (HbA1c)	376792	181	376611	5.64731e-05	-0.282772	-0.420394	-0.145149	0.0702167	-0.331547	-0.0185575	ptv	0.000480371
PLA2G12A	30750	Glycated haemoglobin (HbA1c)	376792	181	376611	5.64731e-05	-0.282772	-0.420394	-0.145149	0.0702167	-0.331547	-0.0185575	ptv5pcnt	0.000480371
DENND4A	30750	Glycated haemoglobin (HbA1c)	376792	145	376647	5.70004e-05	0.315744	0.16199	0.469497	0.0784468	0.0964347	-0.0187832	ptv	0.000384828
DENND4A	30750	Glycated haemoglobin (HbA1c)	376792	145	376647	5.70004e-05	0.315744	0.16199	0.469497	0.0784468	0.0964347	-0.0187832	ptv5pcnt	0.000384828
G6PC2	30740	Glucose	344417	1089	343328	5.70436e-05	-0.119909	-0.178302	-0.061516	0.0297927	-0.156053	0.00632836	flexdmg	0.00316186
PSME4	30750	Glycated haemoglobin (HbA1c)	376792	104	376688	5.7888e-05	0.372466	0.190927	0.554005	0.0926232	0.227369	-0.0187913	ptv	0.000276014
PSME4	30750	Glycated haemoglobin (HbA1c)	376792	104	376688	5.7888e-05	0.372466	0.190927	0.554005	0.0926232	0.227369	-0.0187913	ptv5pcnt	0.000276014
TFR2	30750	Glycated haemoglobin (HbA1c)	376792	2939	373853	5.8401e-05	-0.0702941	-0.104573	-0.0360153	0.0174895	-0.104449	-0.0179556	flexnonsynmtr	0.00780006
GIPC2	30750	Glycated haemoglobin (HbA1c)	376792	239	376553	5.85642e-05	-0.245576	-0.365351	-0.125802	0.0611104	-0.213149	-0.0186058	ptv	0.000634302
GIPC2	30750	Glycated haemoglobin (HbA1c)	376792	239	376553	5.85642e-05	-0.245576	-0.365351	-0.125802	0.0611104	-0.213149	-0.0186058	ptv5pcnt	0.000634302
RSRC2	30750	Glycated haemoglobin (HbA1c)	376792	47	376745	5.94372e-05	0.553161	0.283134	0.823188	0.137771	0.68299	-0.0188047	raredmg	0.000124737
EGR3	30750	Glycated haemoglobin (HbA1c)	376792	58	376734	5.97191e-05	0.497815	0.254738	0.740892	0.124021	0.508022	-0.0187751	UR	0.000153931
DPP4	30750	Glycated haemoglobin (HbA1c)	376792	422	376370	6.14908e-05	-0.184328	-0.274488	-0.0941678	0.0460008	-0.176186	-0.0184903	ptv	0.00111998
DPP4	30750	Glycated haemoglobin (HbA1c)	376792	422	376370	6.14908e-05	-0.184328	-0.274488	-0.0941678	0.0460008	-0.176186	-0.0184903	ptv5pcnt	0.00111998
SPTB	30750	Glycated haemoglobin (HbA1c)	376792	8359	368433	6.19081e-05	-0.041843	-0.0623178	-0.0213682	0.0104465	-0.053298	-0.0178803	flexdmg	0.0221847
USP47	30740	Glucose	344417	1997	342420	6.20438e-05	0.0882284	0.0450505	0.131406	0.0220298	0.10659	0.00521965	flexdmg	0.0057982
OR2M3	30750	Glycated haemoglobin (HbA1c)	376792	12830	363962	6.21966e-05	0.0339719	0.017344	0.0505997	0.00848371	0.011421	-0.0198634	ptv5pcnt	0.0340506
SGPL1	30750	Glycated haemoglobin (HbA1c)	376792	865	375927	6.26932e-05	0.128676	0.0656648	0.191687	0.032149	0.193292	-0.0191218	flexdmg	0.0022957
ABHD12	30750	Glycated haemoglobin (HbA1c)	376792	1070	375722	6.38083e-05	0.115605	0.0589356	0.172275	0.0289135	0.0980948	-0.0190734	flexnonsynmtr	0.00283976
ABCA7	30750	Glycated haemoglobin (HbA1c)	376792	12266	364526	6.4656e-05	-0.0346375	-0.0516301	-0.017645	0.00866982	-0.0471164	-0.0179153	flexdmg	0.0325538
APOC3	30750	Glycated haemoglobin (HbA1c)	376792	1949	374843	6.71873e-05	0.0854951	0.0434568	0.127533	0.0214484	0.0737956	-0.0191164	ptv5pcnt	0.00517262
PRR14L	30740	Glucose	344417	130	344287	6.85397e-05	0.34283	0.174059	0.511601	0.086109	0.395058	0.00569523	ptv	0.000377449
PRR14L	30740	Glucose	344417	130	344287	6.85397e-05	0.34283	0.174059	0.511601	0.086109	0.395058	0.00569523	ptv5pcnt	0.000377449
NDUFA11	30750	Glycated haemoglobin (HbA1c)	376792	70	376722	7.00738e-05	-0.448871	-0.670138	-0.227604	0.112893	-0.541318	-0.0186838	raredmg	0.000185779
IGF2BP2	30750	Glycated haemoglobin (HbA1c)	376792	323	376469	7.02735e-05	0.208998	0.105957	0.312038	0.0525727	0.125538	-0.0188638	flexdmg	0.000857237
IGF2BP2	30750	Glycated haemoglobin (HbA1c)	376792	323	376469	7.02735e-05	0.208998	0.105957	0.312038	0.0525727	0.125538	-0.0188638	ptvraredmg	0.000857237
EGR3	30750	Glycated haemoglobin (HbA1c)	376792	42	376750	7.1646e-05	0.578698	0.293055	0.864342	0.145739	0.573878	-0.0187805	URmtr	0.000111467
SELPLG	30740	Glucose	344417	293	344124	7.24893e-05	-0.227647	-0.340091	-0.115202	0.0573705	-0.0749714	0.00597241	flexdmg	0.000850713
ORMDL3	30750	Glycated haemoglobin (HbA1c)	376792	602	376190	7.41586e-05	0.152652	0.0771471	0.228156	0.0385233	0.162312	-0.0190546	flexdmg	0.0015977
WIPF3	30740	Glucose	344417	169	344248	7.44799e-05	-0.299204	-0.447235	-0.151173	0.0755271	-0.348245	0.00603076	ptv	0.000490684
TRIM15	30750	Glycated haemoglobin (HbA1c)	376792	1521	375271	7.76496e-05	0.0958873	0.0483276	0.143447	0.0242655	0.0870889	-0.0191056	ptv5pcnt	0.00403671
NIPSNAP1	30740	Glucose	344417	261	344156	7.83013e-05	-0.240068	-0.3592	-0.120935	0.060783	-0.239124	0.0060541	flexdmg	0.000757802
NIPSNAP1	30740	Glucose	344417	261	344156	7.83013e-05	-0.240068	-0.3592	-0.120935	0.060783	-0.239124	0.0060541	ptvraredmg	0.000757802
TIMD4	30750	Glycated haemoglobin (HbA1c)	376792	255	376537	7.95334e-05	0.233451	0.117492	0.34941	0.0591636	0.288903	-0.0189283	ptv	0.000676766
SLC25A37	30750	Glycated haemoglobin (HbA1c)	376792	712	376080	8.00883e-05	0.139735	0.0702968	0.209173	0.0354281	0.116013	-0.0189417	ptvraredmg	0.00188964
P4HB	30740	Glucose	344417	173	344244	8.04908e-05	-0.294339	-0.440649	-0.14803	0.0746489	-0.26771	0.00598116	URmtr	0.000502298
GYPC	30750	Glycated haemoglobin (HbA1c)	376792	508	376284	8.16583e-05	0.16519	0.0830057	0.247375	0.0419315	0.114098	-0.0188934	flexnonsynmtr	0.00134822
ABCA9	30750	Glycated haemoglobin (HbA1c)	376792	480	376312	8.18419e-05	0.169909	0.0853652	0.254453	0.0431352	0.144167	-0.0189149	rec	0.00127391
UPP1	30740	Glucose	344417	751	343666	8.47358e-05	-0.140947	-0.211229	-0.0706654	0.0358585	-0.165197	0.00617665	raredmg	0.0021805
MAP2K6	30740	Glucose	344417	42	344375	8.7908e-05	-0.594052	-0.890938	-0.297167	0.151474	-0.69176	0.00591697	URmtr	0.000121945
ANKH	30750	Glycated haemoglobin (HbA1c)	376792	818	375974	8.89834e-05	0.129548	0.0647564	0.19434	0.0330576	0.111802	-0.0189793	ptvraredmg	0.00217096
PLA2G12A	30750	Glycated haemoglobin (HbA1c)	376792	542	376250	9.00212e-05	-0.158979	-0.238547	-0.0794108	0.0405965	-0.158628	-0.0185602	ptvraredmg	0.00143846
CARHSP1	30750	Glycated haemoglobin (HbA1c)	376792	747	376045	9.04191e-05	-0.135419	-0.203214	-0.0676243	0.0345898	-0.139866	-0.0184984	flexnonsynmtr	0.00198253
RAB5C	30740	Glucose	344417	321	344096	9.6592e-05	0.21372	0.106287	0.321153	0.0548136	0.228198	0.00566897	raredmg	0.00093201
BSN	30740	Glucose	344417	65	344352	9.71478e-05	0.474598	0.235942	0.713253	0.121765	0.328885	0.0057565	ptv	0.000188725
BSN	30740	Glucose	344417	65	344352	9.71478e-05	0.474598	0.235942	0.713253	0.121765	0.328885	0.0057565	ptv5pcnt	0.000188725
SLC13A1	30750	Glycated haemoglobin (HbA1c)	376792	3215	373577	9.94893e-05	-0.0651038	-0.0978904	-0.0323171	0.0167281	-0.0803327	-0.0181974	ptv5pcnt	0.00853256
BCL2L13	30750	Glycated haemoglobin (HbA1c)	376792	116	376676	9.97785e-05	0.341268	0.169372	0.513163	0.0877031	0.145733	-0.018802	UR	0.000307862

## Sheet: Table S6 - Binary ExWAS
phenotype	genotype	Gene	Most Damaging Effect	CaseNQ	CaseQ	CtrlNQ	CtrlQ	pValue	oddsRatio	oddsLCI	oddsUCI	CaseMAF	CtrlMAF	CaseGT	CtrlGT	model	mhc_region
Union#E10#E10 Insulin-dependent diabetes mellitus	6-32369909-A-G	C6orf10	missense_variant	6257	1217	455172	148202	6.99e-67	1.674	1.5739	1.7805	0.1628	0.2456	'139/939/2659'	'19104/109994/172589'	allelic	1
Union#E10#E10 Insulin-dependent diabetes mellitus strict	6-32369909-A-G	C6orf10	missense_variant	1633	167	441989	144275	3.56e-62	3.1919	2.7217	3.7433	0.0928	0.2461	'18/131/751'	'18725/106825/167582'	allelic	1
Union#E10#E10 Insulin-dependent diabetes mellitus	6-31639124-C-CAAAG	BAG6	3_prime_UTR_variant	1963	5535	114778	490628	4.03e-52	1.516	1.4393	1.5967	0.2618	0.1896	'2075/1385/289'	'199751/91126/11826'	allelic	1
Union#E10#E10 Insulin-dependent diabetes mellitus strict	6-32058086-C-T	TNXB	synonymous_variant	582	1262	102730	497092	1.92e-51	2.2315	2.0223	2.4624	0.3156	0.1713	'440/382/100'	'206055/84982/8874'	allelic	1
Union#E10#E10 Insulin-dependent diabetes mellitus	6-32058086-C-T	TNXB	synonymous_variant	1831	5803	105817	511465	3.68e-51	1.5251	1.4464	1.608	0.2398	0.1714	'2227/1349/241'	'211979/87507/9155'	allelic	1
Union#E10#E10 Insulin-dependent diabetes mellitus	6-31689636-T-C	ABHD16A	synonymous_variant	6088	1554	445296	171682	8.33e-51	1.5104	1.4282	1.5974	0.2033	0.2783	'195/1164/2462'	'24116/123450/160923'	allelic	1
Union#E10#E10 Insulin-dependent diabetes mellitus	6-31664357-C-A	GPANK1	missense_variant	2027	5601	120147	496069	4.15e-50	1.4942	1.4197	1.5727	0.2657	0.195	'2076/1449/289'	'199823/96423/11862'	allelic	1
Union#E10#E10 Insulin-dependent diabetes mellitus	6-31636814-C-T	PRRC2A	missense_variant	2031	5603	120503	496537	4.19e-50	1.4936	1.4191	1.572	0.266	0.1953	'2075/1453/289'	'199858/96821/11841'	allelic	1
Union#E10#E10 Insulin-dependent diabetes mellitus	6-31630712-A-G	PRRC2A	synonymous_variant	2030	5602	120495	496309	6.46e-50	1.4926	1.4181	1.5709	0.266	0.1954	'2075/1452/289'	'199778/96753/11871'	allelic	1
Union#E10#E10 Insulin-dependent diabetes mellitus	6-31641495-T-C	BAG6	non_coding_transcript_exon_variant	2030	5596	120547	495933	6.49e-50	1.4924	1.418	1.5708	0.2662	0.1955	'2075/1446/292'	'199604/96725/11911'	allelic	1
Union#E10#E10 Insulin-dependent diabetes mellitus	6-31628105-C-A	PRRC2A	missense_variant	6066	1564	444349	172197	9.22e-50	1.503	1.4214	1.5894	0.205	0.2793	'196/1172/2447'	'24325/123547/160401'	allelic	1
Union#E10#E10 Insulin-dependent diabetes mellitus	6-32335915-T-A	C6orf10	missense_variant	1420	6160	77875	534885	2.69e-49	1.5833	1.4938	1.6782	0.1873	0.1271	'2528/1104/158'	'233715/67455/5210'	allelic	1
Union#E10#E10 Insulin-dependent diabetes mellitus	6-32223881-T-TAGCAGC	NOTCH4	disruptive_inframe_insertion	1469	6107	81399	531973	3.15e-49	1.572	1.4843	1.665	0.1939	0.1327	'2490/1127/171'	'230974/70025/5687'	allelic	1
Union#E10#E10 Insulin-dependent diabetes mellitus	6-31633567-T-C	PRRC2A	missense_variant	6070	1568	444626	172192	3.18e-49	1.4992	1.4178	1.5852	0.2053	0.2792	'196/1176/2447'	'24285/123622/160502'	allelic	1
Union#E10#E10 Insulin-dependent diabetes mellitus strict	6-31639124-C-CAAAG	BAG6	3_prime_UTR_variant	610	1208	111309	477013	3.28e-49	2.164	1.9629	2.3858	0.3355	0.1892	'414/380/115'	'194275/88463/11423'	allelic	1
Union#E10#E10 Insulin-dependent diabetes mellitus	6-31659746-C-T	C6orf47	missense_variant	6076	1566	445184	172004	3.63e-49	1.4991	1.4177	1.5851	0.2049	0.2787	'198/1170/2453'	'24203/123598/160793'	allelic	1
Union#E10#E10 Insulin-dependent diabetes mellitus	6-31651799-A-G	BAG6	5_prime_UTR_variant	1952	5486	115792	486258	1.74e-48	1.4942	1.4184	1.574	0.2624	0.1923	'2050/1386/283'	'196870/92518/11637'	allelic	1
Union#E10#E10 Insulin-dependent diabetes mellitus	6-32293475-T-G	C6orf10	missense_variant	1444	6192	79752	537182	1.78e-48	1.5708	1.4826	1.6642	0.1891	0.1293	'2534/1124/160'	'233991/69200/5276'	allelic	1
Union#E10#E10 Insulin-dependent diabetes mellitus strict	6-31651799-A-G	BAG6	5_prime_UTR_variant	607	1187	112326	472690	3.97e-48	2.152	1.951	2.3736	0.3384	0.192	'404/379/114'	'191439/89812/11257'	allelic	1
Union#E10#E10 Insulin-dependent diabetes mellitus strict	6-31664357-C-A	GPANK1	missense_variant	622	1218	116535	482275	3.45e-47	2.1134	1.9184	2.3282	0.338	0.1946	'413/392/115'	'194327/93621/11457'	allelic	1
Union#E10#E10 Insulin-dependent diabetes mellitus strict	6-31630712-A-G	PRRC2A	synonymous_variant	622	1218	116859	482497	6.29e-47	2.1085	1.914	2.3228	0.338	0.195	'413/392/115'	'194283/93931/11464'	allelic	1
Union#E10#E10 Insulin-dependent diabetes mellitus strict	6-31641495-T-C	BAG6	non_coding_transcript_exon_variant	621	1215	116934	482172	8.43e-47	2.1075	1.9129	2.322	0.3382	0.1952	'413/389/116'	'194122/93928/11503'	allelic	1
Union#E10#E10 Insulin-dependent diabetes mellitus strict	6-32335915-T-A	C6orf10	missense_variant	458	1364	75538	519954	1.05e-46	2.3113	2.0786	2.57	0.2514	0.1268	'527/310/74'	'227248/65458/5040'	allelic	1
Union#E10#E10 Insulin-dependent diabetes mellitus strict	6-31636814-C-T	PRRC2A	missense_variant	620	1216	116879	482723	1.18e-46	2.1058	1.9113	2.3202	0.3377	0.1949	'413/390/115'	'194357/94009/11435'	allelic	1
Union#E10#E10 Insulin-dependent diabetes mellitus strict	6-32293475-T-G	C6orf10	missense_variant	467	1377	77354	522130	1.41e-46	2.2892	2.0605	2.5432	0.2533	0.129	'530/317/75'	'227494/67142/5106'	allelic	1
Union#E10#E10 Insulin-dependent diabetes mellitus	6-31766568-G-T	VWA7	synonymous_variant	1459	6181	81522	535838	2e-46	1.5515	1.4648	1.6434	0.191	0.132	'2523/1135/162'	'232622/70594/5464'	allelic	1
Union#E10#E10 Insulin-dependent diabetes mellitus	6-32128224-C-A	ATF6B	5_prime_UTR_variant	1436	6196	79938	536596	2.05e-46	1.5557	1.4682	1.6484	0.1882	0.1297	'2536/1124/156'	'233634/69328/5305'	allelic	1
Union#E10#E10 Insulin-dependent diabetes mellitus	6-32096949-T-C	TNXB	missense_variant	1443	6199	80470	536816	2.97e-46	1.5529	1.4657	1.6452	0.1888	0.1304	'2536/1127/158'	'233497/69822/5324'	allelic	1
Union#E10#E10 Insulin-dependent diabetes mellitus	6-31635190-G-A	PRRC2A	missense_variant	3327	4301	219741	397119	3.01e-46	1.398	1.3357	1.4631	0.4362	0.3562	'1260/1781/773'	'127786/141547/39097'	allelic	1
Union#E10#E10 Insulin-dependent diabetes mellitus	6-31765689-T-C	VWA7	missense_variant	1457	6181	81478	535816	3.08e-46	1.5502	1.4635	1.642	0.1908	0.132	'2523/1135/161'	'232629/70558/5460'	allelic	1
Union#E10#E10 Insulin-dependent diabetes mellitus	6-32061428-G-A	TNXB	synonymous_variant	1443	6197	80540	536866	3.87e-46	1.5522	1.465	1.6445	0.1889	0.1304	'2537/1123/160'	'233509/69848/5346'	allelic	1
Union#E10#E10 Insulin-dependent diabetes mellitus	6-31760120-C-T	MSH5	synonymous_variant	1454	6184	81436	535740	1.01e-45	1.5468	1.4602	1.6385	0.1904	0.1319	'2525/1134/160'	'232613/70514/5461'	allelic	1
Union#E10#E10 Insulin-dependent diabetes mellitus	6-32067917-C-T	TNXB	synonymous_variant	1444	6200	80730	536712	1.05e-45	1.5484	1.4615	1.6404	0.1889	0.1307	'2536/1128/158'	'233333/70046/5342'	allelic	1
Union#E10#E10 Insulin-dependent diabetes mellitus strict	6-32223881-T-TAGCAGC	NOTCH4	disruptive_inframe_insertion	467	1361	78948	517058	1.37e-44	2.2473	2.0225	2.497	0.2555	0.1325	'521/319/74'	'224552/67954/5497'	allelic	1
Union#E10#E10 Insulin-dependent diabetes mellitus strict	6-31635190-G-A	PRRC2A	missense_variant	946	890	213184	386264	4.79e-44	1.9259	1.7572	2.1108	0.4847	0.3556	'223/444/251'	'124311/137642/37771'	allelic	1
Union#E10#E10 Insulin-dependent diabetes mellitus strict	6-31766568-G-T	VWA7	synonymous_variant	466	1378	79048	520874	6.49e-44	2.2283	2.0056	2.4758	0.2527	0.1318	'525/328/69'	'226223/68428/5310'	allelic	1
Union#E10#E10 Insulin-dependent diabetes mellitus strict	6-32128224-C-A	ATF6B	5_prime_UTR_variant	460	1382	77544	521578	8.43e-44	2.2388	2.0141	2.4886	0.2497	0.1294	'529/324/68'	'227187/67204/5170'	allelic	1
Union#E10#E10 Insulin-dependent diabetes mellitus strict	6-32061428-G-A	TNXB	synonymous_variant	462	1382	78101	521865	9.37e-44	2.2338	2.0099	2.4825	0.2505	0.1302	'528/326/68'	'227093/67679/5211'	allelic	1
Union#E10#E10 Insulin-dependent diabetes mellitus strict	6-32067917-C-T	TNXB	synonymous_variant	462	1382	78269	521737	1.23e-43	2.2284	2.0051	2.4766	0.2505	0.1304	'528/326/68'	'226937/67863/5203'	allelic	1
Union#E10#E10 Insulin-dependent diabetes mellitus strict	6-32096949-T-C	TNXB	missense_variant	461	1381	78033	521829	1.31e-43	2.2323	2.0084	2.4812	0.2503	0.1301	'528/325/68'	'227082/67665/5184'	allelic	1
Union#E10#E10 Insulin-dependent diabetes mellitus strict	6-31689636-T-C	ABHD16A	synonymous_variant	1579	265	432218	167326	2.75e-43	2.3067	2.0251	2.6276	0.1437	0.2791	'23/219/680'	'23554/120218/156000'	allelic	1
Union#E10#E10 Insulin-dependent diabetes mellitus strict	6-31765689-T-C	VWA7	missense_variant	464	1380	79010	520850	2.89e-43	2.2165	1.9947	2.463	0.2516	0.1317	'526/328/68'	'226231/68388/5311'	allelic	1
Union#E10#E10 Insulin-dependent diabetes mellitus strict	6-31659746-C-T	C6orf47	missense_variant	1578	266	432069	167647	3.14e-43	2.3018	2.0211	2.6214	0.1443	0.2795	'23/220/679'	'23636/120375/155847'	allelic	1
Union#E10#E10 Insulin-dependent diabetes mellitus strict	6-31760120-C-T	MSH5	synonymous_variant	462	1380	78965	520779	1.05e-42	2.2079	1.9866	2.4539	0.2508	0.1317	'526/328/67'	'226222/68335/5315'	allelic	1
Union#E10#E10 Insulin-dependent diabetes mellitus	6-32204288-T-G	NOTCH4	synonymous_variant	6927	707	527707	89405	2.01e-42	1.6599	1.5358	1.7941	0.0926	0.1449	'49/609/3159'	'6655/76095/225806'	allelic	1
Union#E10#E10 Insulin-dependent diabetes mellitus	6-32200994-G-T	NOTCH4	synonymous_variant	1597	6031	92848	523658	4.25e-42	1.4935	1.4127	1.5788	0.2094	0.1506	'2402/1227/185'	'222608/78442/7203'	allelic	1
Union#E10#E10 Insulin-dependent diabetes mellitus strict	6-31628105-C-A	PRRC2A	missense_variant	1574	270	431253	167855	4.58e-42	2.269	1.994	2.5821	0.1464	0.2802	'23/224/675'	'23746/120363/155445'	allelic	1
Union#E10#E10 Insulin-dependent diabetes mellitus strict	6-31633567-T-C	PRRC2A	missense_variant	1574	270	431530	167870	4.61e-42	2.2678	1.9929	2.5806	0.1464	0.2801	'23/224/675'	'23702/120466/155532'	allelic	1
Union#E10#E10 Insulin-dependent diabetes mellitus	6-31505784-A-G	MICB	missense_variant	2903	4733	189150	427508	6.55e-42	1.3863	1.3233	1.4523	0.3802	0.3067	'1497/1739/582'	'148224/131060/29045'	allelic	1
Union#E10#E10 Insulin-dependent diabetes mellitus	6-31506223-G-A	MICB	missense_variant	2903	4731	189379	427753	7.72e-42	1.386	1.323	1.452	0.3803	0.3069	'1497/1737/583'	'148234/131285/29047'	allelic	1
Union#E10#E10 Insulin-dependent diabetes mellitus strict	6-31810495-G-A	HSPA1L	missense_variant	1696	148	484361	115181	4.34e-41	2.7251	2.3034	3.2239	0.0803	0.1921	'9/130/783'	'11247/92687/195837'	allelic	1
Union#E10#E10 Insulin-dependent diabetes mellitus	6-32154609-C-G	PPT2	missense_variant	6946	692	529800	87090	1.02e-40	1.65	1.5255	1.7847	0.0906	0.1412	'49/594/3176'	'6322/74446/227677'	allelic	1
Union#E10#E10 Insulin-dependent diabetes mellitus strict	6-32204288-T-G	NOTCH4	synonymous_variant	1752	90	512405	87275	2.24e-40	3.3156	2.6823	4.0985	0.0489	0.1455	'5/80/836'	'6518/74239/219083'	allelic	1
Union#E10#E10 Insulin-dependent diabetes mellitus	6-32184217-A-T	AGER	synonymous_variant	6929	711	528151	88481	7.02e-40	1.6326	1.5109	1.7642	0.0931	0.1435	'52/607/3161'	'6587/75307/226422'	allelic	1
Union#E10#E10 Insulin-dependent diabetes mellitus strict	6-32154609-C-G	PPT2	missense_variant	1755	87	514348	85124	8.63e-40	3.3385	2.6916	4.141	0.0472	0.142	'6/75/840'	'6201/72722/220813'	allelic	1
Union#E10#E10 Insulin-dependent diabetes mellitus strict	6-32200994-G-T	NOTCH4	synonymous_variant	494	1346	90051	509041	8.73e-39	2.0747	1.871	2.3005	0.2685	0.1503	'507/332/81'	'216415/76211/6920'	allelic	1
Union#E10#E10 Insulin-dependent diabetes mellitus strict	6-32184217-A-T	AGER	synonymous_variant	1749	93	512764	86440	4.38e-38	3.1703	2.5732	3.9061	0.0505	0.1443	'5/83/833'	'6445/73550/219607'	allelic	1
Union#E10#E10 Insulin-dependent diabetes mellitus	6-31546470-A-G	ATP6V1G2	splice_region_variant	1435	6133	83453	528973	1.46e-37	1.4831	1.3996	1.5716	0.1896	0.1363	'2503/1127/154'	'228757/71459/5997'	allelic	1
Union#E10#E10 Insulin-dependent diabetes mellitus	6-31530467-G-GC	DDX39B	non_coding_transcript_exon_variant	1434	6134	83481	529121	2.26e-37	1.4817	1.3983	1.5702	0.1895	0.1363	'2506/1122/156'	'228846/71429/6026'	allelic	1
Union#E10#E10 Insulin-dependent diabetes mellitus strict	6-31815730-G-C	HSPA1A	5_prime_UTR_variant	963	877	225823	372747	6.98e-37	1.8125	1.6538	1.9864	0.4766	0.3773	'210/457/253'	'116178/140391/42716'	allelic	1
Union#E10#E10 Insulin-dependent diabetes mellitus	6-31506180-C-G	MICB	missense_variant	1498	6134	88121	528737	1.08e-36	1.4653	1.3842	1.5512	0.1963	0.1429	'2479/1176/161'	'226662/75413/6354'	allelic	1
Union#E10#E10 Insulin-dependent diabetes mellitus strict	6-31546470-A-G	ATP6V1G2	splice_region_variant	450	1372	80829	514125	1.12e-36	2.0862	1.875	2.3212	0.247	0.1359	'525/322/64'	'222506/69113/5858'	allelic	1
Union#E10#E10 Insulin-dependent diabetes mellitus strict	6-31761582-A-G	MSH5	synonymous_variant	848	996	190812	408966	1.26e-36	1.8248	1.6648	2.0001	0.4599	0.3181	'272/452/198'	'139310/130346/30233'	allelic	1
Union#E10#E10 Insulin-dependent diabetes mellitus strict	6-31506180-C-G	MICB	missense_variant	469	1375	85466	513958	2.49e-36	2.0512	1.8466	2.2784	0.2543	0.1426	'519/337/66'	'220453/73052/6207'	allelic	1
Union#E10#E10 Insulin-dependent diabetes mellitus strict	6-32394044-C-T	BTNL2	synonymous_variant	526	1314	100354	497036	5.26e-36	1.9826	1.7915	2.1941	0.2859	0.168	'484/346/90'	'207090/82856/8749'	allelic	1
Union#E10#E10 Insulin-dependent diabetes mellitus strict	6-31530467-G-GC	DDX39B	non_coding_transcript_exon_variant	446	1368	80901	514361	7.64e-36	2.0728	1.8622	2.3072	0.2459	0.1359	'525/318/64'	'222614/69133/5884'	allelic	1
Union#E10#E10 Insulin-dependent diabetes mellitus strict	6-31505784-A-G	MICB	missense_variant	820	1024	183372	415882	8.4e-36	1.8161	1.6565	1.9912	0.4447	0.306	'292/440/190'	'144315/127252/28060'	allelic	1
Union#E10#E10 Insulin-dependent diabetes mellitus strict	6-31506223-G-A	MICB	missense_variant	819	1023	183582	416102	1.44e-35	1.8146	1.655	1.9896	0.4446	0.3061	'292/439/190'	'144316/127470/28056'	allelic	1
Union#E10#E10 Insulin-dependent diabetes mellitus	6-32222613-T-G	NOTCH4	missense_variant	3542	4080	242915	373021	3.66e-35	1.3331	1.2741	1.3949	0.4647	0.3944	'1094/1892/825'	'113176/146669/48123'	allelic	1
Union#E10#E10 Insulin-dependent diabetes mellitus	6-31883457-A-G	EHMT2-AS1	non_coding_transcript_exon_variant	2252	5344	144001	470275	5.34e-35	1.3762	1.3096	1.4462	0.2965	0.2344	'1901/1542/355'	'180384/109507/17247'	allelic	1
Union#E10#E10 Insulin-dependent diabetes mellitus	6-31810495-G-A	HSPA1L	missense_variant	6586	1052	498880	118102	5.86e-35	1.4821	1.3883	1.5822	0.1377	0.1914	'102/848/2869'	'11487/95128/201876'	allelic	1
Union#E10#E10 Insulin-dependent diabetes mellitus	6-31815730-G-C	HSPA1A	5_prime_UTR_variant	3401	4217	232626	383392	3.56e-34	1.3292	1.2701	1.391	0.4464	0.3776	'1191/1835/783'	'119455/144482/44072'	allelic	1
Union#E10#E10 Insulin-dependent diabetes mellitus	6-32394044-C-T	BTNL2	synonymous_variant	1690	5916	103376	511366	1.82e-33	1.4131	1.3382	1.4922	0.2222	0.1682	'2324/1268/211'	'213034/85298/9039'	allelic	1
Union#E10#E10 Insulin-dependent diabetes mellitus	6-31355639-G-C	HLA-B	non_coding_transcript_exon_variant	1500	6066	90095	523235	2.84e-33	1.4361	1.3566	1.5203	0.1983	0.1469	'2435/1196/152'	'223462/76311/6892'	allelic	1
Union#E10#E10 Insulin-dependent diabetes mellitus	6-31626851-T-A	PRRC2A	synonymous_variant	6875	765	526341	90441	3.84e-33	1.5442	1.4326	1.6645	0.1001	0.1466	'54/657/3109'	'6850/76741/224800'	allelic	1
Union#E10#E10 Insulin-dependent diabetes mellitus strict	6-31947158-A-G	CFB	synonymous_variant	1666	178	480984	118738	3.12e-32	2.3105	1.9794	2.6971	0.0965	0.198	'17/144/761'	'11894/94950/193017'	allelic	1
Union#E10#E10 Insulin-dependent diabetes mellitus strict	6-31355639-G-C	HLA-B	non_coding_transcript_exon_variant	460	1362	87328	508736	4.02e-32	1.9675	1.7697	2.1874	0.2525	0.1465	'512/338/61'	'217404/73928/6700'	allelic	1
Union#E10#E10 Insulin-dependent diabetes mellitus	6-32829532-T-G	TAP2	synonymous_variant	607	7035	29521	587837	4.35e-32	1.7181	1.5801	1.8682	0.0794	0.0478	'3248/539/34'	'279883/28071/725'	allelic	1
Union#E10#E10 Insulin-dependent diabetes mellitus	6-32816899-C-T	HLA-DOB	missense_variant	497	7133	22823	593801	1.31e-31	1.8128	1.6537	1.9873	0.0651	0.037	'3338/457/20'	'285952/21897/463'	allelic	1
Union#E10#E10 Insulin-dependent diabetes mellitus	6-32439932-C-A	HLA-DRA	5_prime_UTR_variant	3246	4312	222145	388209	2.88e-31	1.3155	1.2566	1.3772	0.4295	0.364	'1227/1858/694'	'124702/138805/41670'	allelic	1
Union#E10#E10 Insulin-dependent diabetes mellitus	6-31761582-A-G	MSH5	synonymous_variant	2910	4730	196281	420961	8.12e-31	1.3195	1.2595	1.3822	0.3809	0.318	'1482/1766/572'	'143448/134065/31108'	allelic	1
Union#E10#E10 Insulin-dependent diabetes mellitus strict	6-32842666-G-A	PSMB8	splice_region_variant	1075	747	270746	323756	1.46e-30	1.7209	1.5672	1.8895	0.41	0.4554	'159/429/323'	'88585/146586/62080'	allelic	1
Union#E10#E10 Insulin-dependent diabetes mellitus	6-32842666-G-A	PSMB8	splice_region_variant	3936	3618	278702	333154	8.87e-30	1.3004	1.2427	1.3609	0.479	0.4555	'902/1814/1061'	'91208/150738/63982'	allelic	1
Union#E10#E10 Insulin-dependent diabetes mellitus	6-31587353-A-G	LST1	non_coding_transcript_exon_variant	4969	2603	360990	248308	9.72e-30	1.3131	1.2519	1.3772	0.3438	0.4075	'452/1699/1635'	'51420/145468/107761'	allelic	1
Union#E10#E10 Insulin-dependent diabetes mellitus	6-31896761-G-A	EHMT2	missense_variant	313	7321	12461	604825	1.32e-29	2.0752	1.8506	2.3269	0.041	0.0202	'3507/307/3'	'296319/12187/137'	allelic	1
Union#E10#E10 Insulin-dependent diabetes mellitus strict	6-31626851-T-A	PRRC2A	synonymous_variant	1727	117	510860	88488	2.9e-29	2.5568	2.1199	3.0836	0.0634	0.1476	'4/109/809'	'6775/74938/217961'	allelic	1
Union#E10#E10 Insulin-dependent diabetes mellitus strict	11-2160994-A-T	INS	splice_region_variant	1518	326	425676	173852	3.9e-29	1.9018	1.6871	2.1437	0.1768	0.29	'37/252/633'	'25188/123476/151100'	allelic	0
Union#E10#E10 Insulin-dependent diabetes mellitus strict	11-2159830-T-G	INS	missense_variant	1516	324	424373	172325	6.96e-29	1.9	1.685	2.1424	0.1761	0.2888	'37/250/633'	'25115/122095/151139'	allelic	0
Union#E10#E10 Insulin-dependent diabetes mellitus strict	6-32829532-T-G	TAP2	synonymous_variant	206	1636	28498	571384	8.54e-29	2.5246	2.183	2.9197	0.1118	0.0475	'730/176/15'	'272124/27136/681'	allelic	1
diabetes mellitus union	8-117172544-C-T	SLC30A8	missense_variant	19944	48456	165307	363979	1.42e-28	0.9063	0.8905	0.9222	0.2916	0.3123	'17157/14142/2901'	'125212/113555/25876'	allelic	0
Union#E10#E10 Insulin-dependent diabetes mellitus strict	6-32757842-T-C	HLA-DQB2	missense_variant	756	1062	322737	268883	2.15e-28	0.5931	0.5402	0.6511	0.4158	0.4545	'329/404/176'	'62223/144437/89150'	allelic	1
Union#E10#E10 Insulin-dependent diabetes mellitus strict	6-32761682-C-T	HLA-DQB2	synonymous_variant	764	1070	324828	270826	2.89e-28	0.5953	0.5425	0.6533	0.4166	0.4547	'328/414/175'	'62148/146530/89149'	allelic	1
Union#E10#E10 Insulin-dependent diabetes mellitus	6-31770041-C-G	VWA7	missense_variant	322	7320	13230	604240	3.91e-28	2.0091	1.7945	2.2492	0.0421	0.0214	'3503/314/4'	'295655/12930/150'	allelic	1
Union#E10#E10 Insulin-dependent diabetes mellitus	6-31947158-A-G	CFB	synonymous_variant	6506	1136	495396	121776	4.81e-28	1.4078	1.3214	1.4999	0.1487	0.1973	'105/926/2790'	'12176/97424/198986'	allelic	1
Union#E10#E10 Insulin-dependent diabetes mellitus strict	6-32761865-G-C	HLA-DQB2	synonymous_variant	767	1071	326237	272117	5.63e-28	0.5973	0.5444	0.6555	0.4173	0.4548	'328/415/176'	'62112/147893/89172'	allelic	1
Union#E10#E10 Insulin-dependent diabetes mellitus	6-31161533-C-T	TCF19	missense_variant	1530	6110	94465	522617	6.2e-28	1.3854	1.3093	1.4658	0.2003	0.1531	'2450/1210/160'	'221421/79775/7345'	allelic	1
Union#E10#E10 Insulin-dependent diabetes mellitus strict	6-32816899-C-T	HLA-DOB	missense_variant	172	1664	21995	577231	8.36e-28	2.7127	2.3173	3.1756	0.0937	0.0367	'755/154/9'	'278061/21109/443'	allelic	1
Union#E10#E10 Insulin-dependent diabetes mellitus strict	6-31161533-C-T	TCF19	missense_variant	462	1380	91539	508117	1.25e-27	1.8583	1.6721	2.0653	0.2508	0.1527	'517/346/58'	'215423/77271/7134'	allelic	1
Union#E11#E11 Non-insulin-dependent diabetes mellitus strict	8-117172544-C-T	SLC30A8	missense_variant	15871	38907	165730	365136	1.54e-27	0.8987	0.8815	0.9163	0.2897	0.3122	'13831/11245/2313'	'125623/113890/25920'	allelic	0
Union#E10#E10 Insulin-dependent diabetes mellitus strict	6-32757848-T-C	HLA-DQB2	missense_variant	748	1062	318343	270055	1.94e-27	0.5975	0.5441	0.6562	0.4133	0.459	'331/400/174'	'63548/142959/87692'	allelic	1
20002#1220#diabetes	6-32369909-A-G	C6orf10	missense_variant	28888	8306	334161	110379	2.1e-27	1.1488	1.1201	1.1783	0.2233	0.2483	'1006/6294/11297'	'14524/81331/126415'	allelic	1
Union#E11#E11 Non-insulin-dependent diabetes mellitus	8-117172544-C-T	SLC30A8	missense_variant	17594	42970	166509	367483	3.24e-27	0.9036	0.8871	0.9205	0.2905	0.3118	'15251/12468/2563'	'126414/114655/25927'	allelic	0
Union#E10#E10 Insulin-dependent diabetes mellitus strict	6-32757843-G-A	HLA-DQB2	synonymous_variant	750	1062	319787	271421	3.51e-27	0.5994	0.5458	0.6582	0.4139	0.4591	'330/402/174'	'63529/144363/87712'	allelic	1
Union#E10#E10 Insulin-dependent diabetes mellitus strict	6-32745253-T-C	HLA-DQA2	synonymous_variant	750	1060	321872	272994	4.33e-27	0.6001	0.5464	0.659	0.4144	0.4589	'330/400/175'	'63361/146272/87800'	allelic	1
Union#E10#E10 Insulin-dependent diabetes mellitus strict	6-32757285-T-A	HLA-DQB2	synonymous_variant	762	1074	320975	272483	4.61e-27	0.6023	0.5488	0.661	0.415	0.4591	'330/414/174'	'63449/145585/87695'	allelic	1
Union#E10#E10 Insulin-dependent diabetes mellitus strict	6-32759026-C-T	HLA-DQB2	missense_variant	762	1074	323471	274735	4.72e-27	0.6026	0.5491	0.6613	0.415	0.4593	'330/414/174'	'63386/147963/87754'	allelic	1
Union#E10#E10 Insulin-dependent diabetes mellitus strict	6-32828876-C-A	TAP2	synonymous_variant	264	1574	147044	450936	6.99e-27	0.5144	0.4514	0.5861	0.1436	0.2459	'678/218/23'	'170457/110022/18511'	allelic	1
Union#E10#E10 Insulin-dependent diabetes mellitus strict	6-32222613-T-G	NOTCH4	missense_variant	951	887	235467	363053	8.3e-27	1.6531	1.5083	1.8117	0.4826	0.3934	'222/443/254'	'110299/142455/46506'	allelic	1
Union#E10#E10 Insulin-dependent diabetes mellitus strict	6-31883457-A-G	EHMT2-AS1	non_coding_transcript_exon_variant	631	1199	139444	457546	8.35e-27	1.7268	1.5678	1.9019	0.3448	0.2336	'397/405/113'	'175640/106266/16589'	allelic	1
Union#E10#E10 Insulin-dependent diabetes mellitus strict	6-32828974-T-C	TAP2	missense_variant	266	1576	147627	451523	8.7e-27	0.5162	0.4533	0.5879	0.1444	0.2464	'678/220/23'	'170461/110601/18513'	allelic	1
Union#E10#E10 Insulin-dependent diabetes mellitus	11-2160994-A-T	INS	splice_region_variant	5838	1802	437647	179387	9.44e-27	1.3279	1.2593	1.4004	0.2359	0.2907	'244/1314/2262'	'26034/127319/155164'	allelic	0
Union#E10#E10 Insulin-dependent diabetes mellitus strict	6-31111867-G-A	C6orf15	synonymous_variant	457	1385	91204	508312	1.33e-26	1.839	1.6541	2.0446	0.2481	0.1521	'522/341/58'	'215656/77000/7102'	allelic	1
Union#E10#E10 Insulin-dependent diabetes mellitus	11-2159830-T-G	INS	missense_variant	5828	1788	436252	177734	1.35e-26	1.328	1.2591	1.4006	0.2348	0.2895	'243/1302/2263'	'25956/125822/155215'	allelic	0
Union#E10#E10 Insulin-dependent diabetes mellitus strict	6-32828908-A-G	TAP2	stop_lost	265	1573	146389	449901	1.66e-26	0.5178	0.4545	0.5898	0.1442	0.2455	'677/219/23'	'170324/109253/18568'	allelic	1
Union#E10#E10 Insulin-dependent diabetes mellitus strict	6-31587353-A-G	LST1	non_coding_transcript_exon_variant	1300	528	350400	241582	4.36e-26	1.6975	1.534	1.8784	0.2888	0.4081	'66/396/452'	'50205/141172/104614'	allelic	1
Union#E10#E10 Insulin-dependent diabetes mellitus	6-31111867-G-A	C6orf15	synonymous_variant	1510	6116	94163	522813	4.49e-26	1.3708	1.2952	1.4508	0.198	0.1526	'2460/1196/157'	'221621/79571/7296'	allelic	1
Union#E10#E10 Insulin-dependent diabetes mellitus strict	6-32829520-T-C	TAP2	synonymous_variant	269	1575	147511	452057	6.94e-26	0.5234	0.4599	0.5957	0.1459	0.246	'677/221/24'	'170711/110635/18438'	allelic	1
Union#E10#E10 Insulin-dependent diabetes mellitus	6-32184157-A-G	AGER	non_coding_transcript_exon_variant	1892	5750	122332	494438	1.9e-25	1.3299	1.2621	1.4014	0.2476	0.1983	'2184/1382/255'	'198433/97572/12380'	allelic	1
Union#E10#E10 Insulin-dependent diabetes mellitus	6-32180254-A-G	RNF5	synonymous_variant	1878	5740	121342	493526	2.06e-25	1.3307	1.2627	1.4024	0.2465	0.1973	'2185/1370/254'	'198471/96584/12379'	allelic	1
Union#E10#E10 Insulin-dependent diabetes mellitus	6-31112239-C-G	C6orf15	missense_variant	1879	5759	121505	494989	3.05e-25	1.3292	1.2613	1.4007	0.246	0.1971	'2188/1383/248'	'198825/97339/12083'	allelic	1
Union#E10#E10 Insulin-dependent diabetes mellitus strict	6-32661939-T-C	HLA-DQB1	non_coding_transcript_exon_variant	638	1122	146719	436273	1.04e-24	1.6908	1.534	1.8637	0.3625	0.2517	'378/366/136'	'163935/108403/19158'	allelic	1
Union#E10#E10 Insulin-dependent diabetes mellitus	6-32179919-G-A	RNF5	synonymous_variant	1880	5742	122193	494411	1.14e-24	1.3248	1.2571	1.3961	0.2467	0.1982	'2185/1372/254'	'198477/97457/12368'	allelic	1
Union#E10#E10 Insulin-dependent diabetes mellitus	6-31679224-A-G	LY6G5C	missense_variant	318	7324	13686	603738	1.16e-24	1.9154	1.7098	2.1457	0.0416	0.0222	'3507/310/4'	'295189/13360/163'	allelic	1
Union#E10#E10 Insulin-dependent diabetes mellitus	6-32396067-C-T	BTNL2	synonymous_variant	2695	4901	184153	429817	1.81e-24	1.2834	1.2241	1.3456	0.3548	0.2999	'1533/1835/430'	'150994/127829/28162'	allelic	1
diabetes mellitus union	4-6302360-A-G	WFS1	synonymous_variant	47830	20714	359816	170444	1.87e-24	1.0938	1.075	1.1129	0.3022	0.3214	'3212/14290/16770'	'27314/115816/122000'	allelic	0
diabetes mellitus union	4-6300980-C-T	WFS1	synonymous_variant	41692	26808	311760	218158	2.01e-24	1.0883	1.0707	1.1061	0.3914	0.4117	'5350/16108/12792'	'44839/128480/91640'	allelic	0
Union#E10#E10 Insulin-dependent diabetes mellitus	6-31117579-C-T	PSORS1C1	non_coding_transcript_exon_variant	1397	5729	87509	492405	2.11e-24	1.3721	1.2936	1.4554	0.196	0.1509	'2312/1105/146'	'209340/73725/6892'	allelic	1
Union#E10#E10 Insulin-dependent diabetes mellitus strict	6-31117579-C-T	PSORS1C1	non_coding_transcript_exon_variant	420	1294	84775	478513	2.13e-24	1.8321	1.6407	2.0457	0.245	0.1505	'491/312/54'	'203579/71355/6710'	allelic	1
Union#E10#E10 Insulin-dependent diabetes mellitus strict	6-31112239-C-G	C6orf15	missense_variant	546	1298	117806	481264	2.4e-24	1.7184	1.5546	1.8995	0.2961	0.1966	'459/380/83'	'193485/94294/11756'	allelic	1
Union#E10#E10 Insulin-dependent diabetes mellitus strict	6-32439932-C-A	HLA-DRA	5_prime_UTR_variant	879	951	215910	377048	4.55e-24	1.6141	1.4724	1.7694	0.4803	0.3641	'247/457/211'	'121170/134708/40601'	allelic	1
diabetes mellitus union	4-6302228-G-A	WFS1	synonymous_variant	41680	26850	311776	218402	5.05e-24	1.0874	1.0699	1.1053	0.3918	0.4119	'5367/16116/12782'	'44897/128608/91584'	allelic	0
Union#E10#E10 Insulin-dependent diabetes mellitus strict	11-2159843-G-A	INS	missense_variant	245	1595	135400	463454	6.72e-24	0.5258	0.4595	0.6015	0.1332	0.2261	'699/197/24'	'179441/104572/15414'	allelic	0
diabetes mellitus union	4-6291969-C-G	WFS1	synonymous_variant	47496	21016	357253	172631	8.05e-24	1.0921	1.0734	1.111	0.3067	0.3258	'3308/14400/16548'	'28128/116375/120439'	allelic	0
diabetes mellitus union	4-6301295-C-T	WFS1	synonymous_variant	42300	26238	316600	213464	1.24e-23	1.087	1.0694	1.1049	0.3828	0.4027	'5120/15998/13151'	'42894/127676/94462'	allelic	0
diabetes mellitus union	4-6302515-T-C	WFS1	3_prime_UTR_variant	47592	20568	358061	169031	1.27e-23	1.0923	1.0735	1.1114	0.3018	0.3207	'3220/14128/16732'	'27386/114259/121901'	allelic	0
Union#E10#E10 Insulin-dependent diabetes mellitus	6-32661939-T-C	HLA-DQB1	non_coding_transcript_exon_variant	2243	5133	151407	448773	2.02e-23	1.2952	1.2321	1.3615	0.3041	0.2523	'1811/1511/366'	'168515/111743/19832'	allelic	1
diabetes mellitus union	4-6300792-G-A	WFS1	missense_variant	50493	18045	380973	149123	2.54e-23	1.0953	1.0757	1.1152	0.2633	0.2813	'2421/13203/18645'	'20977/107169/136902'	allelic	0
Union#E10#E10 Insulin-dependent diabetes mellitus	6-32192179-T-C	GPSM3	missense_variant	2024	5590	133920	481458	4.95e-23	1.3017	1.2367	1.3701	0.2658	0.2176	'2061/1468/278'	'188668/104122/14899'	allelic	1
Union#E11#E11 Non-insulin-dependent diabetes mellitus	4-6300980-C-T	WFS1	synonymous_variant	36942	23712	314518	220098	5.71e-23	1.0902	1.0717	1.1092	0.3909	0.4117	'4728/14256/11343'	'45363/129372/92573'	allelic	0
Union#E10#E10 Insulin-dependent diabetes mellitus	6-32757842-T-C	HLA-DQB2	missense_variant	3689	3855	332308	276552	9.64e-23	0.7964	0.761	0.8334	0.489	0.4542	'1041/1773/958'	'63930/148692/91808'	allelic	1
Union#E11#E11 Non-insulin-dependent diabetes mellitus	4-6302360-A-G	WFS1	synonymous_variant	42366	18322	363017	171953	9.95e-23	1.0953	1.0755	1.1155	0.3019	0.3214	'2850/12622/14872'	'27692/116569/123224'	allelic	0
Union#E11#E11 Non-insulin-dependent diabetes mellitus	4-6302228-G-A	WFS1	synonymous_variant	36932	23748	314535	220367	1.08e-22	1.0896	1.071	1.1085	0.3914	0.412	'4744/14260/11336'	'45426/129515/92510'	allelic	0
Union#E10#E10 Insulin-dependent diabetes mellitus	6-32761682-C-T	HLA-DQB2	synonymous_variant	3711	3877	334455	278537	1.14e-22	0.7972	0.7619	0.8341	0.4891	0.4544	'1040/1797/957'	'63845/150847/91804'	allelic	1
Union#E10#E10 Insulin-dependent diabetes mellitus	6-33416696-C-T	CUTA	missense_variant	335	7299	15146	601380	1.37e-22	1.8224	1.6314	2.0357	0.0439	0.0246	'3493/313/11'	'293298/14784/181'	allelic	1
Union#E10#E10 Insulin-dependent diabetes mellitus	6-32761865-G-C	HLA-DQB2	synonymous_variant	3730	3894	335851	279831	1.44e-22	0.7981	0.7628	0.835	0.4892	0.4545	'1040/1814/958'	'63820/152191/91830'	allelic	1
20002#1220#diabetes	6-32154609-C-G	PPT2	missense_variant	33251	4777	389233	65197	2.48e-22	1.1659	1.1298	1.2032	0.1256	0.1435	'326/4125/14563'	'4884/55429/166902'	allelic	1
Union#E10#E10 Insulin-dependent diabetes mellitus	6-32828876-C-A	TAP2	synonymous_variant	1513	6099	151314	464016	2.63e-22	0.7607	0.7189	0.805	0.1988	0.2459	'2457/1185/164'	'175404/113208/19053'	allelic	1
Union#E11#E11 Non-insulin-dependent diabetes mellitus	4-6301295-C-T	WFS1	synonymous_variant	37478	23204	319403	215369	2.66e-22	1.0891	1.0704	1.108	0.3824	0.4027	'4524/14156/11661'	'43424/128521/95441'	allelic	0
Union#E10#E10 Insulin-dependent diabetes mellitus	6-32828974-T-C	TAP2	missense_variant	1520	6106	151927	464647	3.05e-22	0.7613	0.7195	0.8056	0.1993	0.2464	'2457/1192/164'	'175414/113819/19054'	allelic	1
Union#E10#E10 Insulin-dependent diabetes mellitus	6-32829520-T-C	TAP2	synonymous_variant	1523	6121	151806	465164	4.82e-22	0.7624	0.7206	0.8067	0.1992	0.2461	'2464/1193/165'	'175649/113866/18970'	allelic	1
20002#1220#diabetes	6-32204288-T-G	NOTCH4	synonymous_variant	33134	4918	387732	66908	4.84e-22	1.1626	1.1271	1.1993	0.1292	0.1472	'336/4246/14444'	'5108/56692/165520'	allelic	1
Union#E10#E10 Insulin-dependent diabetes mellitus strict	6-32642029-C-T	HLA-DQA1	missense_variant	587	1191	134229	449579	6.93e-22	1.6508	1.4951	1.8226	0.3301	0.2299	'409/373/107'	'174356/100867/16681'	allelic	1
Union#E10#E10 Insulin-dependent diabetes mellitus	6-32757848-T-C	HLA-DQB2	missense_variant	3644	3860	327818	277716	7.11e-22	0.7998	0.7641	0.837	0.4856	0.4586	'1052/1756/944'	'65264/147188/90315'	allelic	1
Union#E14#E14 Unspecified diabetes mellitus	6-32369909-A-G	C6orf10	missense_variant	32252	9368	395702	129048	7.94e-22	1.1228	1.0963	1.1499	0.2251	0.2459	'1151/7066/12593'	'16773/95502/150100'	allelic	1
Union#E11#E11 Non-insulin-dependent diabetes mellitus	4-6300792-G-A	WFS1	missense_variant	44719	15965	384329	150523	8.51e-22	1.097	1.0764	1.1181	0.2631	0.2814	'2147/11671/16524'	'21275/107973/138178'	allelic	0
Union#E10#E10 Insulin-dependent diabetes mellitus	6-32757285-T-A	HLA-DQB2	synonymous_variant	3681	3895	330490	280148	9.91e-22	0.8011	0.7656	0.8383	0.4859	0.4588	'1051/1793/944'	'65160/149828/90331'	allelic	1
Union#E11#E11 Non-insulin-dependent diabetes mellitus	4-6302515-T-C	WFS1	3_prime_UTR_variant	42155	18207	361227	170551	9.97e-22	1.0932	1.0733	1.1134	0.3016	0.3207	'2860/12487/14834'	'27767/115017/123105'	allelic	0
Union#E10#E10 Insulin-dependent diabetes mellitus	6-32759026-C-T	HLA-DQB2	missense_variant	3703	3917	333130	282546	1.04e-21	0.8018	0.7664	0.8389	0.486	0.4589	'1051/1815/944'	'65098/152350/90390'	allelic	1
Union#E10#E10 Insulin-dependent diabetes mellitus strict	6-32642175-T-C	HLA-DQA1	missense_variant	595	1163	137240	441396	1.11e-21	1.6455	1.4904	1.8166	0.3385	0.2372	'393/377/109'	'169183/103030/17105'	allelic	1
Union#E11#E11 Non-insulin-dependent diabetes mellitus	4-6291969-C-G	WFS1	synonymous_variant	42060	18600	360446	174118	1.17e-21	1.0923	1.0727	1.1124	0.3066	0.3257	'2937/12726/14667'	'28487/117144/121651'	allelic	0
Union#E10#E10 Insulin-dependent diabetes mellitus	6-32757843-G-A	HLA-DQB2	synonymous_variant	3658	3870	329295	279133	1.3e-21	0.8012	0.7656	0.8385	0.4859	0.4588	'1051/1768/945'	'65255/148623/90336'	allelic	1
Union#E10#E10 Insulin-dependent diabetes mellitus	6-32828908-A-G	TAP2	stop_lost	1514	6088	150656	462960	1.46e-21	0.7642	0.7222	0.8087	0.1992	0.2455	'2451/1186/164'	'175268/112424/19116'	allelic	1
Union#E10#E10 Insulin-dependent diabetes mellitus	6-32745253-T-C	HLA-DQA2	synonymous_variant	3670	3878	331436	280742	1.47e-21	0.8016	0.766	0.8389	0.4862	0.4586	'1050/1778/946'	'65062/150618/90409'	allelic	1
20002#1220#diabetes	8-117172544-C-T	SLC30A8	missense_variant	10977	26995	141854	312062	1.56e-21	0.8945	0.8741	0.9154	0.2891	0.3125	'9581/7833/1572'	'107329/97404/22225'	allelic	0
Union#E10#E10 Insulin-dependent diabetes mellitus strict	6-32829016-G-A	TAP2	missense_variant	242	1598	41195	557969	1.63e-21	2.0512	1.7911	2.349	0.1315	0.0688	'693/212/15'	'259766/38437/1379'	allelic	1
Union#E10#E10 Insulin-dependent diabetes mellitus	6-32216928-G-A	NOTCH4	non_coding_transcript_exon_variant	5850	1756	442919	171247	3.54e-21	1.288	1.2208	1.359	0.2309	0.2788	'224/1308/2271'	'24441/122365/160277'	allelic	1
20002#1220#diabetes	6-32184217-A-T	AGER	synonymous_variant	33144	4880	388028	66240	3.7e-21	1.1594	1.1239	1.1961	0.1283	0.1458	'339/4202/14471'	'5059/56122/165953'	allelic	1
Union#E10#E10 Insulin-dependent diabetes mellitus	11-2159843-G-A	INS	missense_variant	1388	6244	139451	476843	3.96e-21	0.7601	0.7169	0.8059	0.1819	0.2263	'2580/1084/152'	'184551/107741/15855'	allelic	0
Union#E11#E11 Non-insulin-dependent diabetes mellitus strict	4-6300980-C-T	WFS1	synonymous_variant	33398	21476	312446	219030	4.22e-21	1.0902	1.0707	1.11	0.3914	0.4121	'4288/12900/10249'	'45167/128696/91875'	allelic	0
Union#E10#E10 Insulin-dependent diabetes mellitus strict	6-31896761-G-A	EHMT2	missense_variant	106	1738	11973	587871	4.34e-21	2.9946	2.4593	3.6464	0.0575	0.02	'817/104/1'	'288067/11737/118'	allelic	1
diabetes mellitus union	6-32154609-C-G	PPT2	missense_variant	59649	8833	454568	75270	7.99e-21	1.1182	1.0921	1.1449	0.129	0.1421	'617/7599/26025'	'5514/64242/195163'	allelic	1
Union#E10#E10 Insulin-dependent diabetes mellitus	6-32642029-C-T	HLA-DQA1	missense_variant	2052	5356	138206	462626	9.96e-21	1.2824	1.2184	1.3499	0.277	0.23	'1973/1410/321'	'179449/103728/17239'	allelic	1
Union#E11#E11 Non-insulin-dependent diabetes mellitus strict	4-6302228-G-A	WFS1	synonymous_variant	33379	21507	312461	219297	1.02e-20	1.0893	1.0698	1.109	0.3918	0.4124	'4302/12903/10238'	'45228/128841/91810'	allelic	0
20002#1220#diabetes	6-31689636-T-C	ABHD16A	synonymous_variant	28214	9836	326936	127568	1.11e-20	1.1192	1.0929	1.1463	0.2585	0.2807	'1340/7156/10529'	'17989/91590/117673'	allelic	1
Union#E10#E10 Insulin-dependent diabetes mellitus	6-31509904-A-G	MICB	missense_variant	5904	1670	448608	163588	1.34e-20	1.2892	1.2207	1.3616	0.2205	0.2672	'202/1266/2319'	'22331/118926/164841'	allelic	1
Union#E14#E14 Unspecified diabetes mellitus	4-6291969-C-G	WFS1	synonymous_variant	29643	12925	361860	174578	1.42e-20	1.1065	1.083	1.1304	0.3036	0.3254	'1988/8949/10347'	'28522/117534/122163'	allelic	0
Union#E10#E10 Insulin-dependent diabetes mellitus strict	6-32746398-C-T	HLA-DQA2	3_prime_UTR_variant	637	1179	271145	320269	1.69e-20	0.6382	0.5795	0.7028	0.3508	0.4585	'396/387/125'	'87948/144373/63386'	allelic	1
Union#E10#E10 Insulin-dependent diabetes mellitus strict	6-31573007-C-A	LTA	missense_variant	854	978	214952	381734	1.85e-20	1.5507	1.4145	1.7001	0.4662	0.3602	'256/466/194'	'122622/136490/39231'	allelic	1
Union#E14#E14 Unspecified diabetes mellitus	6-7231610-G-A	RREB1	missense_variant	4392	38188	63258	473364	2.21e-20	0.8606	0.8333	0.8889	0.1031	0.1179	'17100/3988/202'	'208786/55792/3733'	allelic	0
Union#E10#E10 Insulin-dependent diabetes mellitus strict	6-32746405-GA-G	HLA-DQA2	3_prime_UTR_variant	639	1181	270884	320072	2.3e-20	0.6393	0.5806	0.704	0.3511	0.4584	'396/389/125'	'87968/144136/63374'	allelic	1
Union#E10#E10 Insulin-dependent diabetes mellitus	6-31573007-C-A	LTA	missense_variant	3128	4470	221046	392944	2.48e-20	1.244	1.1881	1.3025	0.4117	0.36	'1311/1848/640'	'126178/140588/40229'	allelic	1
20002#1220#diabetes	6-31659746-C-T	C6orf47	missense_variant	28198	9862	326834	127790	2.56e-20	1.118	1.0916	1.1449	0.2591	0.2811	'1349/7164/10517'	'18056/91678/117578'	allelic	1
20002#1220#diabetes	6-31628105-C-A	PRRC2A	missense_variant	28149	9873	326268	127932	2.58e-20	1.1179	1.0916	1.1449	0.2597	0.2817	'1354/7165/10492'	'18130/91672/117298'	allelic	1
Union#E10#E10 Insulin-dependent diabetes mellitus	6-31538871-G-T	DDX39B	synonymous_variant	5991	1579	453824	154634	2.61e-20	1.2928	1.2227	1.3669	0.2086	0.2541	'180/1219/2386'	'20188/114258/169783'	allelic	1
Union#E10#E10 Insulin-dependent diabetes mellitus	6-31529929-C-T	MCCD1	synonymous_variant	6018	1604	457545	157405	2.62e-20	1.2907	1.2212	1.3642	0.2104	0.256	'180/1244/2387'	'20192/117021/170262'	allelic	1
Union#E10#E10 Insulin-dependent diabetes mellitus	6-32829016-G-A	TAP2	missense_variant	740	6882	42325	574257	2.62e-20	1.4589	1.3515	1.5748	0.0971	0.0686	'3104/674/33'	'267366/39525/1400'	allelic	1
20002#1220#diabetes	6-31633567-T-C	PRRC2A	missense_variant	28161	9875	326470	127946	3.08e-20	1.1176	1.0913	1.1446	0.2596	0.2816	'1354/7167/10497'	'18101/91744/117363'	allelic	1
diabetes mellitus union	4-6301627-G-A	WFS1	missense_variant	38399	30153	287187	243123	3.43e-20	1.0781	1.0609	1.0955	0.4399	0.4585	'6722/16709/10845'	'55544/132035/77576'	allelic	0
20002#1220#diabetes	4-6291969-C-G	WFS1	synonymous_variant	26511	11527	306391	148081	4.7e-20	1.1116	1.0866	1.1371	0.303	0.3258	'1771/7985/9263'	'24223/99635/103378'	allelic	0
Union#E10#E10 Insulin-dependent diabetes mellitus strict	6-32216928-G-A	NOTCH4	non_coding_transcript_exon_variant	1493	343	430067	166737	5.21e-20	1.6876	1.5005	1.898	0.1868	0.2794	'42/259/617'	'23757/119223/155422'	allelic	1
Union#E14#E14 Unspecified diabetes mellitus	8-117172544-C-T	SLC30A8	missense_variant	12352	30140	167113	368685	6.16e-20	0.9041	0.8847	0.924	0.2907	0.3119	'10688/8764/1794'	'126868/114949/26082'	allelic	0
Union#E14#E14 Unspecified diabetes mellitus	4-6302360-A-G	WFS1	synonymous_variant	29829	12767	364455	172353	6.25e-20	1.1049	1.0814	1.1289	0.2997	0.3211	'1943/8881/10474'	'27722/116909/123773'	allelic	0
Union#E14#E14 Unspecified diabetes mellitus	4-6300792-G-A	WFS1	missense_variant	31494	11102	385776	150874	6.77e-20	1.1094	1.0848	1.1346	0.2606	0.2811	'1464/8174/11660'	'21280/108314/138731'	allelic	0
Union#E11#E11 Non-insulin-dependent diabetes mellitus strict	4-6301295-C-T	WFS1	synonymous_variant	33859	21029	317336	214328	7.5e-20	1.0875	1.068	1.1073	0.3831	0.4031	'4110/12809/10525'	'43232/127864/94736'	allelic	0
20002#1220#diabetes	4-6301295-C-T	WFS1	synonymous_variant	23626	14434	271407	183237	7.57e-20	1.1051	1.0815	1.1291	0.3792	0.403	'2764/8906/7360'	'37019/109199/81104'	allelic	0
Union#E11#E11 Non-insulin-dependent diabetes mellitus strict	4-6302360-A-G	WFS1	synonymous_variant	38271	16617	360769	171081	1e-19	1.0922	1.0715	1.1132	0.3027	0.3217	'2588/11441/13415'	'27506/116069/122350'	allelic	0
Union#E10#E10 Insulin-dependent diabetes mellitus	6-30951614-G-A	DPCR1	synonymous_variant	1551	6091	100749	516753	1.07e-19	1.3061	1.2347	1.3815	0.203	0.1632	'2432/1227/162'	'216345/84063/8343'	allelic	1
Union#E14#E14 Unspecified diabetes mellitus	4-6302515-T-C	WFS1	3_prime_UTR_variant	29699	12679	362622	170942	1.43e-19	1.1042	1.0806	1.1283	0.2992	0.3204	'1946/8787/10456'	'27803/115336/123643'	allelic	0
Union#E10#E10 Insulin-dependent diabetes mellitus	6-30952347-G-A	DPCR1	missense_variant	1549	6091	100703	516665	1.61e-19	1.3048	1.2335	1.3802	0.2027	0.1631	'2433/1225/162'	'216330/84005/8349'	allelic	1
Union#E10#E10 Insulin-dependent diabetes mellitus	6-32061449-A-G	TNXB	synonymous_variant	5555	2089	419210	198284	1.85e-19	1.2578	1.1957	1.323	0.2733	0.3211	'289/1511/2022'	'31984/134316/142447'	allelic	1
20002#1220#diabetes	4-6300792-G-A	WFS1	missense_variant	28170	9898	326684	127968	1.94e-19	1.1148	1.0886	1.1417	0.26	0.2815	'1302/7294/10438'	'18054/91860/117412'	allelic	0
Union#E10#E10 Insulin-dependent diabetes mellitus	6-31636267-T-G	PRRC2A	missense_variant	7210	432	565314	51664	2.04e-19	1.5253	1.3836	1.6815	0.0565	0.0837	'23/386/3412'	'2283/47098/259108'	allelic	1
20002#1220#diabetes	4-6302360-A-G	WFS1	synonymous_variant	26676	11388	308587	146203	2.15e-19	1.1098	1.0848	1.1354	0.2992	0.3215	'1732/7924/9376'	'23500/99203/104692'	allelic	0
20002#1220#diabetes	4-6302515-T-C	WFS1	3_prime_UTR_variant	26559	11303	307046	145026	2.78e-19	1.1098	1.0847	1.1355	0.2985	0.3208	'1735/7833/9363'	'23583/97860/104593'	allelic	0
diabetes mellitus union	6-32184217-A-T	AGER	synonymous_variant	59458	9026	453157	76505	2.86e-19	1.1121	1.0864	1.1385	0.1318	0.1444	'641/7744/25857'	'5701/65103/194027'	allelic	1
20002#1220#diabetes	4-6300980-C-T	WFS1	synonymous_variant	23257	14773	267279	187223	3.23e-19	1.1028	1.0794	1.1267	0.3885	0.4119	'2900/8973/7142'	'38702/109819/78730'	allelic	0
Union#E10#E10 Insulin-dependent diabetes mellitus strict	6-31770041-C-G	VWA7	missense_variant	106	1738	12757	587267	3.5e-19	2.8077	2.3059	3.4186	0.0575	0.0213	'817/104/1'	'287383/12501/128'	allelic	1
Union#E10#E10 Insulin-dependent diabetes mellitus strict	6-32180254-A-G	RNF5	synonymous_variant	522	1316	117640	479962	3.81e-19	1.6183	1.462	1.7914	0.284	0.1969	'487/342/90'	'193091/93780/11930'	allelic	1
diabetes mellitus union	6-7231610-G-A	RREB1	missense_variant	7323	61203	62761	467277	3.86e-19	0.8908	0.8683	0.914	0.1069	0.1184	'27309/6585/369'	'205999/55279/3741'	allelic	0
20002#1220#diabetes	6-31947158-A-G	CFB	synonymous_variant	31172	6882	363911	90789	4.24e-19	1.13	1.0998	1.1611	0.1808	0.1997	'653/5576/12798'	'9233/72323/145794'	allelic	1
Union#E10#E10 Insulin-dependent diabetes mellitus strict	6-32192179-T-C	GPSM3	missense_variant	563	1271	129981	468089	5.02e-19	1.5952	1.4442	1.7619	0.307	0.2173	'452/367/98'	'183451/101187/14397'	allelic	1
Union#E10#E10 Insulin-dependent diabetes mellitus strict	6-32184157-A-G	AGER	non_coding_transcript_exon_variant	525	1319	118568	480798	5.07e-19	1.614	1.4585	1.7862	0.2847	0.1978	'487/345/90'	'193049/94700/11934'	allelic	1
Union#E11#E11 Non-insulin-dependent diabetes mellitus strict	4-6300792-G-A	WFS1	missense_variant	40416	14468	382058	149650	5.1e-19	1.0942	1.0726	1.1162	0.2636	0.2815	'1951/10566/14925'	'21180/107290/137384'	allelic	0
diabetes mellitus union	6-31626851-T-A	PRRC2A	synonymous_variant	59242	9246	451560	78232	5.46e-19	1.1101	1.0846	1.1361	0.135	0.1477	'651/7944/25649'	'5926/66380/192590'	allelic	1
diabetes mellitus union	6-32204288-T-G	NOTCH4	synonymous_variant	59404	9120	452863	77213	5.94e-19	1.1106	1.085	1.1368	0.1331	0.1457	'640/7840/25782'	'5761/65691/193586'	allelic	1
20002#1220#diabetes	6-31626851-T-A	PRRC2A	synonymous_variant	33011	5025	386792	67562	6.8e-19	1.1475	1.1127	1.1834	0.1321	0.1487	'332/4361/14325'	'5233/57096/164848'	allelic	1
Union#E10#E10 Insulin-dependent diabetes mellitus strict	6-32179919-G-A	RNF5	synonymous_variant	522	1316	118384	480740	7.4e-19	1.6108	1.4552	1.783	0.284	0.1976	'487/342/90'	'193096/94548/11918'	allelic	1
Union#E10#E10 Insulin-dependent diabetes mellitus	6-32642175-T-C	HLA-DQA1	missense_variant	2076	5276	141301	454237	8.24e-19	1.2649	1.2019	1.3313	0.2824	0.2373	'1930/1416/330'	'174146/105945/17678'	allelic	1
Union#E10#E10 Insulin-dependent diabetes mellitus strict	6-30952347-G-A	DPCR1	missense_variant	448	1396	97473	502441	1.02e-18	1.6542	1.4869	1.8404	0.243	0.1625	'530/336/56'	'210607/81227/8123'	allelic	1
Union#E10#E10 Insulin-dependent diabetes mellitus strict	6-30951614-G-A	DPCR1	synonymous_variant	448	1396	97526	502528	1.03e-18	1.6536	1.4863	1.8397	0.243	0.1625	'530/336/56'	'210619/81290/8118'	allelic	1
Union#E11#E11 Non-insulin-dependent diabetes mellitus strict	4-6291969-C-G	WFS1	synonymous_variant	37995	16871	358218	173220	1.1e-18	1.089	1.0685	1.1099	0.3075	0.3259	'2673/11525/13235'	'28290/116640/120789'	allelic	0
Union#E14#E14 Unspecified diabetes mellitus	4-6301295-C-T	WFS1	synonymous_variant	26391	16199	320888	215762	1.13e-18	1.0954	1.0734	1.1179	0.3803	0.4021	'3115/9969/8211'	'43421/128920/95984'	allelic	0
Union#E10#E10 Insulin-dependent diabetes mellitus strict	6-31509904-A-G	MICB	missense_variant	1501	329	435713	159241	1.18e-18	1.6674	1.4797	1.879	0.1798	0.2677	'37/255/623'	'21763/115715/159999'	allelic	1
20002#1220#diabetes	4-6302228-G-A	WFS1	synonymous_variant	23246	14806	267319	187397	1.51e-18	1.1006	1.0773	1.1245	0.3891	0.4121	'2915/8976/7135'	'38735/109927/78696'	allelic	0
Union#E10#E10 Insulin-dependent diabetes mellitus strict	6-32396067-C-T	BTNL2	synonymous_variant	727	1107	178789	417839	1.53e-18	1.5348	1.3975	1.6856	0.3964	0.2997	'312/483/122'	'146841/124157/27316'	allelic	1
Union#E10#E10 Insulin-dependent diabetes mellitus strict	6-33416696-C-T	CUTA	missense_variant	114	1724	14597	584485	1.91e-18	2.6478	2.189	3.2026	0.062	0.0244	'812/100/7'	'285127/14231/183'	allelic	1
Union#E11#E11 Non-insulin-dependent diabetes mellitus strict	4-6302515-T-C	WFS1	3_prime_UTR_variant	38083	16527	358994	169652	2.03e-18	1.089	1.0683	1.11	0.3026	0.3209	'2596/11335/13374'	'27580/114492/122251'	allelic	0
Union#E10#E10 Insulin-dependent diabetes mellitus	6-32815309-A-G	HLA-DOB	synonymous_variant	1932	5686	130233	485679	2.07e-18	1.2672	1.203	1.3348	0.2536	0.2114	'2150/1386/273'	'191388/102903/13665'	allelic	1
Union#E14#E14 Unspecified diabetes mellitus	4-6300980-C-T	WFS1	synonymous_variant	25984	16576	315942	220538	2.2e-18	1.0942	1.0723	1.1166	0.3895	0.4111	'3270/10036/7974'	'45367/129804/93069'	allelic	0
20002#1220#diabetes	6-7231610-G-A	RREB1	missense_variant	3926	34126	53606	400992	2.44e-18	0.8606	0.8316	0.8905	0.1032	0.1179	'15278/3570/178'	'176886/47220/3193'	allelic	0
Union#E11#E11 Non-insulin-dependent diabetes mellitus	4-6301627-G-A	WFS1	missense_variant	34003	26691	289813	245197	3.49e-18	1.0778	1.0598	1.0962	0.4398	0.4583	'5951/14789/9607'	'56176/132845/78484'	allelic	0
Union#E10#E10 Insulin-dependent diabetes mellitus strict	6-32763481-G-A	HLA-DQB2	5_prime_UTR_premature_start_codon_gain_variant	667	1147	277040	314424	6.16e-18	0.66	0.5998	0.7262	0.3677	0.4684	'377/393/137'	'84192/146040/65500'	allelic	1
Union#E14#E14 Unspecified diabetes mellitus	4-6302228-G-A	WFS1	synonymous_variant	25974	16608	315963	220781	6.36e-18	1.0928	1.0709	1.1151	0.39	0.4113	'3287/10034/7970'	'45422/129937/93013'	allelic	0
Union#E10#E10 Insulin-dependent diabetes mellitus strict	6-31636267-T-G	PRRC2A	missense_variant	1780	64	548959	50593	1.19e-17	2.5632	1.9972	3.2897	0.0347	0.0844	'0/64/858'	'2237/46119/251420'	allelic	1
Union#E10#E10 Insulin-dependent diabetes mellitus strict	6-31356638-A-C	HLA-B	non_coding_transcript_exon_variant	498	1182	112683	428827	1.55e-17	1.6034	1.4437	1.7807	0.2964	0.2081	'420/342/78'	'171061/86705/12989'	allelic	1
Union#E10#E10 Insulin-dependent diabetes mellitus	6-31727591-G-A	DDAH2	missense_variant	421	7221	21956	595456	1.99e-17	1.5812	1.4319	1.7461	0.0551	0.0356	'3406/409/6'	'287164/21128/414'	allelic	1
Union#E14#E14 Unspecified diabetes mellitus	6-31689636-T-C	ABHD16A	synonymous_variant	31521	11051	387035	149475	2.09e-17	1.1016	1.0771	1.1266	0.2596	0.2786	'1519/8013/11754'	'21004/107467/139784'	allelic	1
diabetes mellitus union	19-44908684-T-C	APOE	missense_variant	9845	58703	82692	447552	2.5e-17	0.9077	0.8874	0.9284	0.1436	0.156	'25126/8451/697'	'188881/69790/6451'	allelic	0
Union#E11#E11 Non-insulin-dependent diabetes mellitus	5-103201584-A-G	PPIP5K2	missense_variant	3536	56902	26845	506403	2.52e-17	1.1722	1.1307	1.2154	0.0585	0.0503	'26799/3304/116'	'240470/25463/691'	allelic	0
Union#E10#E10 Insulin-dependent diabetes mellitus	6-31538847-T-C	DDX39B	synonymous_variant	6407	1195	494058	119634	2.57e-17	1.2983	1.2201	1.3814	0.1572	0.1949	'97/1001/2703'	'11913/95808/199125'	allelic	1
Union#E10#E10 Insulin-dependent diabetes mellitus strict	6-31679224-A-G	LY6G5C	missense_variant	104	1740	13201	586775	2.72e-17	2.6567	2.1782	3.2404	0.0564	0.022	'819/102/1'	'286937/12901/150'	allelic	1
Union#E10#E10 Insulin-dependent diabetes mellitus	6-32746405-GA-G	HLA-DQA2	3_prime_UTR_variant	3086	4442	278795	329215	3.39e-17	0.8204	0.7833	0.8592	0.4099	0.4585	'1354/1734/676'	'90435/148345/65225'	allelic	1
Union#E14#E14 Unspecified diabetes mellitus	6-31628105-C-A	PRRC2A	missense_variant	31458	11094	386224	149930	3.45e-17	1.1008	1.0763	1.1257	0.2607	0.2796	'1534/8026/11716'	'21190/107550/139337'	allelic	1
Union#E10#E10 Insulin-dependent diabetes mellitus	6-32746398-C-T	HLA-DQA2	3_prime_UTR_variant	3093	4449	279089	329429	3.63e-17	0.8206	0.7836	0.8594	0.4101	0.4586	'1354/1741/676'	'90412/148605/65242'	allelic	1
Union#E10#E10 Insulin-dependent diabetes mellitus	6-31546087-A-T	ATP6V1G2	non_coding_transcript_exon_variant	6401	1215	494079	121379	3.79e-17	1.2943	1.2169	1.3766	0.1595	0.1972	'103/1009/2696'	'12061/97257/198411'	allelic	1
Union#E14#E14 Unspecified diabetes mellitus	6-31659746-C-T	C6orf47	missense_variant	31508	11082	386899	149769	3.94e-17	1.1006	1.0762	1.1256	0.2602	0.2791	'1528/8026/11741'	'21090/107589/139655'	allelic	1
Union#E14#E14 Unspecified diabetes mellitus	6-31633567-T-C	PRRC2A	missense_variant	31472	11098	386441	149923	5.09e-17	1.1002	1.0758	1.1252	0.2607	0.2795	'1534/8030/11721'	'21149/107625/139408'	allelic	1
Union#E10#E10 Insulin-dependent diabetes mellitus strict	6-32815309-A-G	HLA-DOB	synonymous_variant	542	1298	126488	472006	5.25e-17	1.5582	1.4093	1.7228	0.2946	0.2113	'466/366/88'	'185989/100028/13230'	allelic	1
Union#E10#E10 Insulin-dependent diabetes mellitus	6-31950687-A-G	CFB	missense_variant	199	7443	8342	609182	5.59e-17	1.9525	1.6933	2.2513	0.026	0.0135	'3626/191/4'	'300496/8190/76'	allelic	1
Union#E10#E10 Insulin-dependent diabetes mellitus	6-32293994-A-G	C6orf10	missense_variant	3160	4468	225843	388655	7.24e-17	1.2171	1.1626	1.2742	0.4143	0.3675	'1294/1880/640'	'123585/141485/42179'	allelic	1
Union#E11#E11 Non-insulin-dependent diabetes mellitus	5-103003107-A-G	PAM	missense_variant	3444	56388	26146	501544	7.59e-17	1.1716	1.1295	1.2153	0.0576	0.0495	'26579/3230/107'	'238363/24818/664'	allelic	0
Union#E10#E10 Insulin-dependent diabetes mellitus	6-31736288-GTTC-G	CLIC1	conservative_inframe_deletion	439	7203	23342	593846	7.89e-17	1.5506	1.4069	1.7089	0.0574	0.0378	'3390/423/8'	'285734/22378/482'	allelic	1
Union#E14#E14 Unspecified diabetes mellitus	6-32154609-C-G	PPT2	missense_variant	37140	5412	460489	75931	9.87e-17	1.1316	1.0986	1.1655	0.1272	0.1416	'377/4658/16241'	'5580/64771/197859'	allelic	1
diabetes mellitus union	6-31689636-T-C	ABHD16A	synonymous_variant	50434	18072	382183	147741	1.2e-16	1.0788	1.0595	1.0984	0.2638	0.2788	'2498/13076/18679'	'20751/106239/137972'	allelic	1
Union#E10#E10 Insulin-dependent diabetes mellitus	6-31356638-A-C	HLA-B	non_coding_transcript_exon_variant	1740	5216	116238	440712	1.35e-16	1.2648	1.1975	1.3358	0.2501	0.2087	'1963/1290/225'	'175674/89364/13437'	allelic	1
Union#E10#E10 Insulin-dependent diabetes mellitus strict	6-31025536-C-T	MUC22	synonymous_variant	478	1366	108684	490402	1.43e-16	1.5789	1.4225	1.7526	0.2592	0.1814	'509/348/65'	'200922/88558/10063'	allelic	1
Union#E10#E10 Insulin-dependent diabetes mellitus	6-32049386-C-A	TNXB	missense_variant	209	7435	9026	608576	1.76e-16	1.8953	1.6493	2.178	0.0273	0.0146	'3617/201/4'	'299861/8854/86'	allelic	1
20002#1220#diabetes	6-32222613-T-G	NOTCH4	missense_variant	15731	22247	178175	275561	1.93e-16	1.0936	1.0706	1.1171	0.4142	0.3927	'6557/9133/3299'	'83911/107739/35218'	allelic	1
Union#E10#E10 Insulin-dependent diabetes mellitus	6-31970089-G-T	DXO	non_coding_transcript_exon_variant	203	7439	8687	608909	2.31e-16	1.9128	1.6612	2.2025	0.0266	0.0141	'3622/195/4'	'300193/8523/82'	allelic	1
diabetes mellitus union	6-31659746-C-T	C6orf47	missense_variant	50416	18122	382071	148027	2.5e-16	1.0779	1.0586	1.0974	0.2644	0.2792	'2513/13096/18660'	'20821/106385/137843'	allelic	1
Union#E10#E10 Insulin-dependent diabetes mellitus	6-32366178-T-C	C6orf10	missense_variant	3166	4388	227733	383033	2.59e-16	1.2135	1.159	1.2707	0.4191	0.3729	'1270/1848/659'	'121154/140725/43504'	allelic	1
Union#E10#E10 Insulin-dependent diabetes mellitus	6-31980644-TCTC-T	STK19	splice_region_variant	769	6841	80908	532274	2.76e-16	0.7395	0.6861	0.797	0.1011	0.1319	'3089/663/53'	'232423/67428/6740'	allelic	1
Union#E10#E10 Insulin-dependent diabetes mellitus	6-32853670-C-T	TAP1	synonymous_variant	1120	6522	71264	546296	2.89e-16	1.3164	1.235	1.4033	0.1466	0.1154	'2777/968/76'	'241598/63100/4082'	allelic	1
diabetes mellitus union	6-31628105-C-A	PRRC2A	missense_variant	50336	18150	381348	148184	2.96e-16	1.0777	1.0584	1.0972	0.265	0.2798	'2526/13098/18619'	'20924/106336/137506'	allelic	1
Union#E10#E10 Insulin-dependent diabetes mellitus strict	6-32853670-C-T	TAP1	synonymous_variant	331	1513	68795	531313	3.17e-16	1.6896	1.4997	1.9035	0.1795	0.1146	'614/285/23'	'235200/60913/3941'	allelic	1
Union#E10#E10 Insulin-dependent diabetes mellitus	6-31688788-TA-T	ABHD16A	splice_region_variant	266	7360	12513	604459	3.43e-16	1.7459	1.5429	1.9756	0.0349	0.0203	'3549/262/2'	'296092/12275/119'	allelic	1
diabetes mellitus union	6-31633567-T-C	PRRC2A	missense_variant	50349	18149	381592	148202	3.44e-16	1.0774	1.0582	1.097	0.265	0.2797	'2526/13097/18626'	'20887/106428/137582'	allelic	1
Union#E11#E11 Non-insulin-dependent diabetes mellitus strict	4-6301627-G-A	WFS1	missense_variant	30721	24175	287976	243906	3.52e-16	1.0763	1.0574	1.0955	0.4404	0.4586	'5407/13361/8680'	'55843/132220/77878'	allelic	0
Union#E14#E14 Unspecified diabetes mellitus	6-32204288-T-G	NOTCH4	synonymous_variant	37007	5577	458764	77866	6.08e-16	1.1263	1.0939	1.1596	0.131	0.1451	'385/4807/16100'	'5843/66180/196292'	allelic	1
diabetes mellitus union	6-31947158-A-G	CFB	synonymous_variant	55823	12709	424910	105182	6.21e-16	1.0873	1.0653	1.1097	0.1854	0.1984	'1249/10211/22806'	'10526/84130/170390'	allelic	1
Union#E10#E10 Insulin-dependent diabetes mellitus	6-32212846-C-A	NOTCH4	missense_variant	196	7444	8417	609073	9.52e-16	1.9053	1.6507	2.1992	0.0257	0.0136	'3628/188/4'	'300408/8257/80'	allelic	1
Union#E10#E10 Insulin-dependent diabetes mellitus strict	6-30931747-T-C	SFTA2	missense_variant	540	1300	127628	470040	9.55e-16	1.5298	1.3835	1.6916	0.2935	0.2135	'459/382/79'	'185099/99842/13893'	allelic	1
Union#E10#E10 Insulin-dependent diabetes mellitus	6-30685004-C-T	PPP1R18	missense_variant	1365	6279	89573	527741	1.04e-15	1.2808	1.2075	1.3586	0.1786	0.1451	'2578/1123/121'	'225669/76403/6585'	allelic	1
Union#E10#E10 Insulin-dependent diabetes mellitus	6-31968902-C-T	SKIV2L	missense_variant	761	6855	79909	534923	1.16e-15	0.7431	0.6893	0.8012	0.0999	0.13	'3092/671/45'	'232861/69201/5354'	allelic	1
Union#E10#E10 Insulin-dependent diabetes mellitus	6-31120368-T-A	CDSN	missense_variant	2351	5271	164510	451542	1.26e-15	1.2242	1.1658	1.2856	0.3084	0.267	'1819/1633/359'	'165854/119834/22338'	allelic	1
diabetes mellitus union	6-31529929-C-T	MCCD1	synonymous_variant	51679	16593	392399	135837	1.38e-15	1.0782	1.0583	1.0983	0.243	0.2572	'2047/12499/19590'	'17516/100805/145797'	allelic	1
Union#E10#E10 Insulin-dependent diabetes mellitus	6-30643573-C-A	ATAT1	3_prime_UTR_variant	1360	6274	89396	527744	1.43e-15	1.2797	1.2063	1.3575	0.1782	0.1449	'2577/1120/120'	'225747/76250/6573'	allelic	1
Union#E11#E11 Non-insulin-dependent diabetes mellitus	2-27508073-T-C	GCKR	missense_variant&splice_region_variant	37261	22873	319377	210383	1.48e-15	1.0731	1.0546	1.0919	0.3804	0.3971	'4439/13995/11633'	'42522/125339/97019'	allelic	0
20002#1220#diabetes	6-32439932-C-A	HLA-DRA	5_prime_UTR_variant	14421	23257	162825	286797	1.71e-15	1.0922	1.0688	1.1161	0.3827	0.3621	'7264/8729/2846'	'92447/101903/30461'	allelic	1
diabetes mellitus union	5-103003107-A-G	PAM	missense_variant	3851	63743	26009	497017	1.73e-15	1.1545	1.115	1.1954	0.057	0.0497	'30064/3615/118'	'236158/24701/654'	allelic	0
Union#E10#E10 Insulin-dependent diabetes mellitus strict	6-30894646-C-T	DDR1	missense_variant	550	1292	131249	468193	1.81e-15	1.5185	1.3741	1.6782	0.2986	0.219	'450/392/79'	'182956/102281/14484'	allelic	1
diabetes mellitus union	5-103201584-A-G	PPIP5K2	missense_variant	3945	64319	26719	501829	2.13e-15	1.152	1.113	1.1923	0.0578	0.0506	'30314/3691/127'	'238236/25357/681'	allelic	0
diabetes mellitus union	6-31538871-G-T	DDX39B	synonymous_variant	51286	16306	389182	133408	2.2e-15	1.0782	1.0582	1.0985	0.2412	0.2553	'2048/12210/19538'	'17520/98368/145407'	allelic	1
Union#E10#E10 Insulin-dependent diabetes mellitus strict	6-30926164-G-A	VARS2	missense_variant	541	1301	128860	470958	2.31e-15	1.5198	1.3745	1.6804	0.2937	0.2148	'459/383/79'	'184969/101020/13920'	allelic	1
diabetes mellitus union	6-31636267-T-G	PRRC2A	missense_variant	63316	5184	485206	44756	2.63e-15	1.1266	1.0934	1.1608	0.0757	0.0845	'214/4756/29280'	'1987/40782/222212'	allelic	1
20002#1220#diabetes	6-31810495-G-A	HSPA1L	missense_variant	31304	6732	366567	87937	2.66e-15	1.1155	1.0854	1.1464	0.177	0.1935	'633/5466/12919'	'8698/70541/148013'	allelic	1
diabetes mellitus union	8-41661730-T-C	ANK1	non_coding_transcript_exon_variant	52715	15353	400206	125822	2.67e-15	1.0795	1.0591	1.1002	0.2256	0.2392	'1761/11831/20442'	'15264/95294/152456'	allelic	0
20002#1220#diabetes	6-32216928-G-A	NOTCH4	non_coding_transcript_exon_variant	27937	9931	325278	127164	3.44e-15	1.0998	1.0739	1.1262	0.2623	0.2811	'1337/7257/10340'	'18398/90368/117455'	allelic	1
20002#1220#diabetes	4-6301627-G-A	WFS1	missense_variant	21423	16645	246455	208371	3.59e-15	1.0882	1.0655	1.1113	0.4372	0.4581	'3659/9327/6048'	'47870/112631/66912'	allelic	0
Union#E10#E10 Insulin-dependent diabetes mellitus strict	6-32061449-A-G	TNXB	synonymous_variant	1405	439	407005	193045	3.73e-15	1.518	1.3635	1.6899	0.2381	0.3217	'50/339/533'	'31167/130711/138147'	allelic	1
Union#E10#E10 Insulin-dependent diabetes mellitus	6-30730764-A-G	FLOT1	non_coding_transcript_exon_variant	1788	5836	121814	494366	3.97e-15	1.2434	1.1788	1.3115	0.2345	0.1977	'2246/1344/222'	'198417/97532/12141'	allelic	1
Union#E10#E10 Insulin-dependent diabetes mellitus strict	6-31688788-TA-T	ABHD16A	splice_region_variant	94	1746	12190	587366	4.12e-15	2.5941	2.1063	3.1949	0.0511	0.0203	'826/94/0'	'287705/11956/117'	allelic	1
Union#E14#E14 Unspecified diabetes mellitus	6-31896761-G-A	EHMT2	missense_variant	1097	41491	10723	526029	4.38e-15	1.297	1.2179	1.3813	0.0258	0.02	'20210/1071/13'	'257763/10503/110'	allelic	1
Union#E10#E10 Insulin-dependent diabetes mellitus	6-31154723-G-A	CCHCR1	missense_variant	2138	5482	148644	467570	4.46e-15	1.2268	1.1666	1.2901	0.2806	0.2412	'1976/1530/304'	'177543/112484/18080'	allelic	1
diabetes mellitus union	6-32369909-A-G	C6orf10	missense_variant	51479	15535	390980	127264	4.74e-15	1.0786	1.0583	1.0993	0.2318	0.2456	'1927/11681/19899'	'16495/94274/148353'	allelic	1
Union#E10#E10 Insulin-dependent diabetes mellitus strict	6-31970089-G-T	DXO	non_coding_transcript_exon_variant	74	1770	8388	591752	4.79e-15	2.9494	2.3351	3.7254	0.0401	0.014	'850/70/2'	'291758/8236/76'	allelic	1
Union#E11#E11 Non-insulin-dependent diabetes mellitus	8-41661730-T-C	ANK1	non_coding_transcript_exon_variant	46709	13581	403635	127105	5.65e-15	1.083	1.0615	1.105	0.2253	0.2395	'1545/10491/18109'	'15471/96163/153736'	allelic	0
20002#1220#diabetes	6-31896761-G-A	EHMT2	missense_variant	995	37059	9101	445619	5.76e-15	1.3146	1.2303	1.4047	0.0261	0.02	'18045/969/13'	'218354/8911/95'	allelic	1
Union#E14#E14 Unspecified diabetes mellitus	6-32184217-A-T	AGER	synonymous_variant	37018	5536	459118	77036	6.24e-15	1.122	1.0896	1.1553	0.1301	0.1437	'388/4760/16129'	'5761/65514/196802'	allelic	1
Union#E10#E10 Insulin-dependent diabetes mellitus	6-32293730-T-C	C6orf10	missense_variant	2111	5515	146485	469259	6.49e-15	1.2262	1.1658	1.2897	0.2768	0.2379	'2004/1507/302'	'179239/110781/17852'	allelic	1
Union#E10#E10 Insulin-dependent diabetes mellitus strict	6-31120368-T-A	CDSN	missense_variant	643	1197	159637	439011	7e-15	1.4773	1.342	1.6261	0.3495	0.2667	'390/417/113'	'161371/116269/21684'	allelic	1
Union#E11#E11 Non-insulin-dependent diabetes mellitus	6-7231610-G-A	RREB1	missense_variant	6495	54179	62912	471846	7.02e-15	0.8991	0.8751	0.9238	0.107	0.1176	'24182/5815/340'	'208147/55552/3680'	allelic	0
Union#E10#E10 Insulin-dependent diabetes mellitus strict	6-32129513-C-T	FKBPL	missense_variant	97	1747	62138	537760	7.03e-15	0.4805	0.3916	0.5896	0.0526	0.1036	'829/89/4'	'241118/55524/3307'	allelic	1
diabetes mellitus union	6-31143403-T-C	CCHCR1	synonymous_variant	50067	18445	379714	150152	7.51e-15	1.0734	1.0543	1.0928	0.2692	0.2834	'2465/13515/18276'	'21297/107558/136078'	allelic	1
Union#E10#E10 Insulin-dependent diabetes mellitus strict	6-32049465-C-T	TNXB	missense_variant	45	1799	38255	561875	8.29e-15	0.3674	0.2733	0.4939	0.0244	0.0637	'879/41/2'	'263040/35795/1230'	allelic	1
diabetes mellitus union	8-41661944-A-G	ANK1	splice_region_variant	52991	15519	402720	127098	8.37e-15	1.0776	1.0574	1.0983	0.2265	0.2399	'1778/11963/20514'	'15369/96360/153180'	allelic	0
Union#E10#E10 Insulin-dependent diabetes mellitus	6-31154705-G-A	CCHCR1	missense_variant	2154	5466	150236	466388	8.47e-15	1.2233	1.1634	1.2863	0.2827	0.2436	'1964/1538/308'	'176459/113470/18383'	allelic	1
diabetes mellitus union	8-41668396-C-T	ANK1	synonymous_variant	15768	52748	129108	400962	8.58e-15	0.9284	0.911	0.946	0.2301	0.2436	'20325/12098/1835'	'151709/97544/15782'	allelic	0
20002#1220#diabetes	6-31538871-G-T	DDX39B	synonymous_variant	28637	8933	333576	114660	8.63e-15	1.1019	1.075	1.1294	0.2378	0.2558	'1106/6721/10958'	'15193/84274/124651'	allelic	1
Union#E10#E10 Insulin-dependent diabetes mellitus strict	6-30685004-C-T	PPP1R18	missense_variant	391	1453	86840	513028	8.87e-15	1.5898	1.4215	1.778	0.212	0.1448	'569/315/38'	'219564/73900/6470'	allelic	1
Union#E10#E10 Insulin-dependent diabetes mellitus	6-32188705-C-CG	PBX2	non_coding_transcript_exon_variant	188	7434	8159	608267	9.01e-15	1.8854	1.6286	2.1826	0.0247	0.0132	'3626/182/3'	'300132/8003/78'	allelic	1
20002#1220#diabetes	6-31529929-C-T	MCCD1	synonymous_variant	28830	9086	336279	116669	1.03e-14	1.1008	1.0742	1.1282	0.2396	0.2576	'1106/6874/10978'	'15194/86281/124999'	allelic	1
Union#E10#E10 Insulin-dependent diabetes mellitus	6-30547266-T-C	GNL1	synonymous_variant	1348	6268	89176	527100	1.04e-14	1.2712	1.198	1.3488	0.177	0.1447	'2581/1106/121'	'225567/75966/6605'	allelic	1
Union#E10#E10 Insulin-dependent diabetes mellitus strict	6-30730764-A-G	FLOT1	non_coding_transcript_exon_variant	502	1342	118164	480634	1.06e-14	1.5215	1.373	1.6862	0.2722	0.1973	'490/362/70'	'193122/94390/11887'	allelic	1
Union#E11#E11 Non-insulin-dependent diabetes mellitus	8-41668396-C-T	ANK1	synonymous_variant	13937	46725	130415	404359	1.09e-14	0.9248	0.9066	0.9434	0.2297	0.2439	'18004/10717/1610'	'152967/98425/15995'	allelic	0
Union#E10#E10 Insulin-dependent diabetes mellitus strict	6-31154705-G-A	CCHCR1	missense_variant	594	1246	145582	453616	1.11e-14	1.4854	1.3469	1.6382	0.3228	0.243	'420/406/94'	'171846/109924/17829'	allelic	1
Union#E10#E10 Insulin-dependent diabetes mellitus strict	6-32049386-C-A	TNXB	missense_variant	75	1769	8725	591427	1.13e-14	2.8739	2.2788	3.6244	0.0407	0.0145	'849/71/2'	'291430/8567/79'	allelic	1
20002#1220#diabetes	6-31506223-G-A	MICB	missense_variant	12355	25687	138969	315663	1.18e-14	1.0925	1.0684	1.1172	0.3248	0.3057	'8788/8111/2122'	'109601/96461/21254'	allelic	1
Union#E10#E10 Insulin-dependent diabetes mellitus strict	6-30547266-T-C	GNL1	synonymous_variant	388	1448	86484	512370	1.24e-14	1.5875	1.4189	1.7761	0.2113	0.1444	'568/312/38'	'219437/73496/6494'	allelic	1
20002#1220#diabetes	6-31505784-A-G	MICB	missense_variant	12341	25677	138819	315503	1.32e-14	1.0923	1.0682	1.1171	0.3246	0.3056	'8788/8101/2120'	'109596/96311/21254'	allelic	1
Union#E10#E10 Insulin-dependent diabetes mellitus	6-31025536-C-T	MUC22	synonymous_variant	1655	5971	112201	504299	1.32e-14	1.2458	1.1793	1.316	0.217	0.182	'2339/1293/181'	'206380/91539/10331'	allelic	1
Union#E10#E10 Insulin-dependent diabetes mellitus strict	6-30643573-C-A	ATAT1	3_prime_UTR_variant	389	1453	86675	513047	1.41e-14	1.5847	1.4166	1.7727	0.2112	0.1445	'569/315/37'	'219649/73749/6463'	allelic	1
Union#E14#E14 Unspecified diabetes mellitus	4-6301627-G-A	WFS1	missense_variant	23925	18675	291190	245676	1.64e-14	1.0809	1.0596	1.1026	0.4384	0.4576	'4129/10417/6754'	'56232/133212/78989'	allelic	0
Union#E10#E10 Insulin-dependent diabetes mellitus strict	6-31154723-G-A	CCHCR1	missense_variant	588	1252	143999	454797	1.71e-14	1.4833	1.3446	1.6363	0.3196	0.2405	'424/404/92'	'172918/108961/17519'	allelic	1
Union#E10#E10 Insulin-dependent diabetes mellitus strict	6-31950687-A-G	CFB	missense_variant	71	1773	8057	592031	1.82e-14	2.9425	2.3188	3.7341	0.0385	0.0134	'853/67/2'	'292057/7917/70'	allelic	1
Union#E10#E10 Insulin-dependent diabetes mellitus	6-32403058-T-C	BTNL2	missense_variant	3118	4508	225114	389950	1.91e-14	1.1981	1.1443	1.2544	0.4089	0.366	'1296/1916/601'	'124152/141646/41734'	allelic	1
Union#E11#E11 Non-insulin-dependent diabetes mellitus	8-41661944-A-G	ANK1	splice_region_variant	46937	13725	406168	128374	2.03e-14	1.0809	1.0594	1.1027	0.2263	0.2402	'1559/10607/18165'	'15581/97212/154478'	allelic	0
Union#E11#E11 Non-insulin-dependent diabetes mellitus strict	5-103201584-A-G	PPIP5K2	missense_variant	3165	51501	26614	503504	2.09e-14	1.1627	1.1194	1.2076	0.0579	0.0502	'24273/2955/105'	'239128/25248/683'	allelic	0
Union#E10#E10 Insulin-dependent diabetes mellitus strict	6-32293730-T-C	C6orf10	missense_variant	582	1260	142152	456256	2.12e-14	1.4825	1.3436	1.6359	0.316	0.2376	'438/384/99'	'174319/107618/17267'	allelic	1
Union#E10#E10 Insulin-dependent diabetes mellitus	6-32166733-G-A	EGFL8	missense_variant	2079	5563	144522	472658	2.21e-14	1.2222	1.1618	1.2858	0.272	0.2342	'2042/1479/300'	'181218/110222/17150'	allelic	1
Union#E10#E10 Insulin-dependent diabetes mellitus	6-32763481-G-A	HLA-DQB2	5_prime_UTR_premature_start_codon_gain_variant	3205	4341	285365	323431	2.35e-14	0.8368	0.7992	0.8761	0.4247	0.4687	'1283/1775/715'	'86457/150517/67424'	allelic	1
Union#E11#E11 Non-insulin-dependent diabetes mellitus	6-31626851-T-A	PRRC2A	synonymous_variant	52384	8252	455641	78865	2.42e-14	1.0988	1.0723	1.1259	0.1361	0.1475	'578/7096/22644'	'6016/66833/194404'	allelic	1
Union#E10#E10 Insulin-dependent diabetes mellitus strict	6-31144960-C-A	CCHCR1	missense_variant	623	1221	154390	444758	2.52e-14	1.4699	1.3344	1.6191	0.3379	0.2577	'398/425/99'	'165132/114494/19948'	allelic	1
diabetes mellitus union	6-32853670-C-T	TAP1	synonymous_variant	8543	60029	60795	469633	2.84e-14	1.0994	1.0731	1.1263	0.1246	0.1146	'26256/7517/513'	'207924/53785/3505'	allelic	1
Union#E10#E10 Insulin-dependent diabetes mellitus strict	6-32212846-C-A	NOTCH4	missense_variant	71	1773	8134	591900	2.85e-14	2.914	2.2963	3.6979	0.0385	0.0136	'853/67/2'	'291957/7986/74'	allelic	1
Union#E11#E11 Non-insulin-dependent diabetes mellitus	19-44908684-T-C	APOE	missense_variant	8730	51962	83192	451770	2.94e-14	0.9124	0.8909	0.9344	0.1438	0.1555	'22230/7502/614'	'190765/70240/6476'	allelic	0
Union#E11#E11 Non-insulin-dependent diabetes mellitus	6-32154609-C-G	PPT2	missense_variant	52705	7933	458599	75929	3.25e-14	1.1	1.073	1.1276	0.1308	0.142	'543/6847/22929'	'5554/64821/196889'	allelic	1
Union#E10#E10 Insulin-dependent diabetes mellitus strict	6-32202630-C-G	NOTCH4	non_coding_transcript_exon_variant	73	1765	8561	590759	3.43e-14	2.8541	2.2562	3.6104	0.0397	0.0143	'848/69/2'	'291180/8399/81'	allelic	1
20002#1220#diabetes	6-31770041-C-G	VWA7	missense_variant	1038	37034	9631	445237	3.45e-14	1.2957	1.2143	1.3826	0.0273	0.0212	'18013/1008/15'	'217905/9427/102'	allelic	1
diabetes mellitus union	6-31154538-G-C	CCHCR1	missense_variant	32052	36292	239814	288838	3.59e-14	1.0637	1.0469	1.0808	0.469	0.4536	'9653/16986/7533'	'79115/130608/54603'	allelic	1
Union#E10#E10 Insulin-dependent diabetes mellitus strict	6-32974525-G-A	BRD2	synonymous_variant	1240	598	352412	246378	3.78e-14	1.4497	1.3147	1.5985	0.3254	0.4115	'104/390/425'	'50883/144612/103900'	allelic	1
diabetes mellitus union	6-32222613-T-G	NOTCH4	missense_variant	27902	40472	207928	321084	4.23e-14	1.0646	1.0475	1.082	0.4081	0.393	'11976/16520/5691'	'97753/125578/41175'	allelic	1
Union#E11#E11 Non-insulin-dependent diabetes mellitus strict	8-41661730-T-C	ANK1	non_coding_transcript_exon_variant	42272	12258	401455	126191	4.73e-14	1.084	1.0614	1.1071	0.2248	0.2392	'1385/9488/16392'	'15246/95699/152878'	allelic	0
Union#E10#E10 Insulin-dependent diabetes mellitus	6-31144960-C-A	CCHCR1	missense_variant	2269	5371	159341	457291	4.89e-14	1.2124	1.154	1.2738	0.297	0.2584	'1884/1603/333'	'169587/118117/20612'	allelic	1
Union#E10#E10 Insulin-dependent diabetes mellitus strict	6-30064745-A-C	ZNRD1	3_prime_UTR_variant	349	1465	76214	512556	5.22e-14	1.6021	1.4252	1.801	0.1924	0.1294	'588/289/30'	'223257/66042/5086'	allelic	1
Union#E10#E10 Insulin-dependent diabetes mellitus	6-32154695-C-A	PPT2	missense_variant	2062	5548	143865	472009	5.31e-14	1.2194	1.1589	1.2831	0.271	0.2336	'2043/1462/300'	'181219/109571/17147'	allelic	1
Union#E11#E11 Non-insulin-dependent diabetes mellitus strict	5-14751196-C-T	ANKH	missense_variant	254	54664	3882	528150	5.42e-14	0.6322	0.5566	0.718	0.0046	0.0073	'27207/250/2'	'262153/3844/19'	allelic	0
Union#E10#E10 Insulin-dependent diabetes mellitus	6-31117165-GCTT-G	CDSN	disruptive_inframe_deletion	2370	5234	167648	447564	5.63e-14	1.2088	1.1512	1.2694	0.3117	0.2725	'1797/1640/365'	'163272/121020/23314'	allelic	1
Union#E14#E14 Unspecified diabetes mellitus	6-31626851-T-A	PRRC2A	synonymous_variant	36870	5694	457499	78847	5.64e-14	1.116	1.0842	1.1487	0.1338	0.147	'383/4928/15971'	'6018/66811/195344'	allelic	1
Union#E10#E10 Insulin-dependent diabetes mellitus strict	6-32832447-C-A	TAP2	synonymous_variant	285	1559	134795	464757	5.83e-14	0.6303	0.5555	0.7152	0.1546	0.2248	'663/233/26'	'180213/104331/15232'	allelic	1
Union#E11#E11 Non-insulin-dependent diabetes mellitus	16-69933994-T-C	WWP2	synonymous_variant	45372	15242	392195	141837	5.89e-14	1.0765	1.0559	1.0976	0.2515	0.2656	'1956/11330/17021'	'19117/103603/144296'	allelic	0
Union#E10#E10 Insulin-dependent diabetes mellitus	6-31116271-A-G	CDSN	synonymous_variant	2384	5250	168519	448361	5.96e-14	1.2082	1.1507	1.2685	0.3123	0.2732	'1797/1656/364'	'163245/121871/23324'	allelic	1
Union#E14#E14 Unspecified diabetes mellitus	6-31947158-A-G	CFB	synonymous_variant	34810	7778	430676	106010	6.26e-14	1.1016	1.0739	1.1301	0.1826	0.1975	'751/6276/14267'	'10642/84726/172975'	allelic	1
Union#E10#E10 Insulin-dependent diabetes mellitus	6-32223881-TAGC-T	NOTCH4	disruptive_inframe_deletion	1618	6010	153259	462527	6.51e-14	0.8125	0.7689	0.8586	0.2121	0.2489	'2371/1268/175'	'173810/114907/19176'	allelic	1
Union#E10#E10 Insulin-dependent diabetes mellitus	6-31154538-G-C	CCHCR1	missense_variant	3795	3819	280222	335280	6.67e-14	1.189	1.1364	1.2439	0.4984	0.4553	'968/1883/956'	'91579/152122/64050'	allelic	1
20002#1220#diabetes	6-32842666-G-A	PSMB8	splice_region_variant	17864	19838	204500	246150	6.7e-14	1.0839	1.0613	1.107	0.4738	0.4538	'5321/9196/4334'	'67593/110964/46768'	allelic	1
diabetes mellitus union	19-44892887-C-T	TOMM40	synonymous_variant	9250	59142	77151	451749	7.07e-14	0.9158	0.8948	0.9373	0.1352	0.1459	'25556/8030/610'	'192996/65757/5697'	allelic	0
Union#E14#E14 Unspecified diabetes mellitus	6-32853670-C-T	TAP1	synonymous_variant	5396	37212	61480	475522	8.09e-14	1.1216	1.0887	1.1554	0.1266	0.1145	'16226/4760/318'	'210563/54396/3542'	allelic	1
Union#E11#E11 Non-insulin-dependent diabetes mellitus strict	8-41668396-C-T	ANK1	synonymous_variant	12583	42287	129512	402148	8.16e-14	0.924	0.9049	0.9434	0.2293	0.2436	'16293/9701/1441'	'152093/97962/15775'	allelic	0
20002#1220#diabetes	6-31636267-T-G	PRRC2A	missense_variant	35216	2824	415856	38698	8.27e-14	1.1604	1.1152	1.2075	0.0742	0.0851	'112/2600/16308'	'1753/35192/190332'	allelic	1
Union#E10#E10 Insulin-dependent diabetes mellitus strict	6-31117165-GCTT-G	CDSN	disruptive_inframe_deletion	645	1189	162667	435169	9.07e-14	1.4512	1.3184	1.5975	0.3517	0.2721	'387/415/115'	'158875/117419/22624'	allelic	1
Union#E14#E14 Unspecified diabetes mellitus	6-31679224-A-G	LY6G5C	missense_variant	1179	41419	11783	525101	9.65e-14	1.2685	1.1938	1.3479	0.0277	0.0219	'20136/1147/16'	'256794/11513/135'	allelic	1
Union#E10#E10 Insulin-dependent diabetes mellitus strict	6-31170330-G-A	POU5F1	synonymous_variant	617	1227	153889	446205	9.73e-14	1.458	1.3234	1.6064	0.3346	0.2564	'401/425/96'	'165865/114475/19707'	allelic	1
Union#E14#E14 Unspecified diabetes mellitus	6-31770041-C-G	VWA7	missense_variant	1145	41461	11401	525517	9.77e-14	1.2729	1.1969	1.3538	0.0269	0.0212	'20174/1113/16'	'257177/11163/119'	allelic	1
20002#1220#diabetes	6-32058086-C-T	TNXB	synonymous_variant	7067	30989	77570	377166	9.82e-14	1.1088	1.0793	1.1391	0.1857	0.1706	'12689/5611/728'	'156438/64290/6640'	allelic	1
20002#1220#diabetes	6-31639124-C-CAAAG	BAG6	3_prime_UTR_variant	7637	29701	84145	361815	1.02e-13	1.1056	1.077	1.135	0.2045	0.1887	'11910/5881/878'	'147527/66761/8692'	allelic	1
Union#E11#E11 Non-insulin-dependent diabetes mellitus	5-14751196-C-T	ANKH	missense_variant	293	60425	3947	531221	1.08e-13	0.6526	0.5794	0.7351	0.0048	0.0074	'30069/287/3'	'263656/3909/19'	allelic	0
Union#E10#E10 Insulin-dependent diabetes mellitus strict	6-31538847-T-C	DDX39B	synonymous_variant	1594	238	479658	116756	1.1e-13	1.6303	1.4225	1.8684	0.1299	0.1958	'15/208/693'	'11686/93384/193137'	allelic	1
Union#E10#E10 Insulin-dependent diabetes mellitus	6-30110498-C-T	TRIM31	missense_variant	1563	6073	105948	510870	1.33e-13	1.241	1.1734	1.3125	0.2047	0.1718	'2419/1235/164'	'211803/87264/9342'	allelic	1
diabetes mellitus union	6-31150788-C-G	CCHCR1	synonymous_variant	51801	16627	393779	135509	1.4e-13	1.0721	1.0524	1.0922	0.243	0.256	'2013/12601/19600'	'17480/100549/146615'	allelic	1
Union#E10#E10 Insulin-dependent diabetes mellitus	6-32202630-C-G	NOTCH4	non_coding_transcript_exon_variant	195	7413	8867	607899	1.45e-13	1.8034	1.562	2.0822	0.0256	0.0144	'3613/187/4'	'299603/8693/87'	allelic	1
Union#E11#E11 Non-insulin-dependent diabetes mellitus	16-69929452-G-A	WWP2	synonymous_variant	45087	15003	389574	139460	1.47e-13	1.0758	1.0551	1.0969	0.2497	0.2636	'1958/11087/17000'	'19176/101108/144233'	allelic	0
Union#E10#E10 Insulin-dependent diabetes mellitus strict	6-31116271-A-G	CDSN	synonymous_variant	647	1193	163512	435928	1.53e-13	1.4459	1.3137	1.5913	0.3516	0.2728	'388/417/115'	'158846/118236/22638'	allelic	1
Union#E14#E14 Unspecified diabetes mellitus	6-32222613-T-G	NOTCH4	missense_variant	17518	24976	211049	324581	1.57e-13	1.0787	1.0573	1.1006	0.4122	0.394	'7367/10242/3638'	'98594/127393/41828'	allelic	1
Union#E11#E11 Non-insulin-dependent diabetes mellitus strict	8-41661944-A-G	ANK1	splice_region_variant	42475	12391	403947	127469	1.63e-13	1.0817	1.0592	1.1046	0.2258	0.2399	'1399/9593/16441'	'15357/96755/153596'	allelic	0
20002#1220#diabetes	6-31679224-A-G	LY6G5C	missense_variant	1066	36998	9996	444852	1.64e-13	1.2822	1.2027	1.367	0.028	0.022	'17981/1036/15'	'217545/9762/117'	allelic	1
Union#E11#E11 Non-insulin-dependent diabetes mellitus strict	6-7231610-G-A	RREB1	missense_variant	5896	48982	62709	468909	1.65e-13	0.9001	0.875	0.9259	0.1074	0.118	'21851/5280/308'	'206783/55343/3683'	allelic	0
Union#E10#E10 Insulin-dependent diabetes mellitus strict	6-32223881-T-TAGC	NOTCH4	disruptive_inframe_insertion	47	1793	37611	560307	1.67e-13	0.3905	0.2923	0.5218	0.0255	0.0629	'874/45/1'	'262636/35035/1288'	allelic	1
diabetes mellitus union	6-31162725-T-C	TCF19	3_prime_UTR_variant	51994	16564	395299	134983	1.76e-13	1.0719	1.0522	1.0919	0.2416	0.2545	'1977/12610/19692'	'17230/100523/147388'	allelic	1
Union#E10#E10 Insulin-dependent diabetes mellitus	6-32974525-G-A	BRD2	synonymous_variant	4808	2820	362851	253393	1.88e-13	1.1906	1.1362	1.2476	0.3697	0.4112	'528/1764/1522'	'52201/148991/106930'	allelic	1
Union#E10#E10 Insulin-dependent diabetes mellitus	6-30064745-A-C	ZNRD1	3_prime_UTR_variant	1199	6337	78545	527365	1.99e-13	1.2704	1.1938	1.3519	0.1591	0.1296	'2666/1005/97'	'229625/68115/5215'	allelic	1
diabetes mellitus union	6-31170600-C-T	POU5F1	synonymous_variant	31958	36480	239329	290043	2.08e-13	1.0617	1.0449	1.0788	0.467	0.4521	'9729/17022/7468'	'79578/130887/54221'	allelic	1
diabetes mellitus union	6-31161865-A-C	TCF19	synonymous_variant	51993	16527	395266	134630	2.38e-13	1.0715	1.0518	1.0916	0.2412	0.2541	'1974/12579/19707'	'17184/100262/147502'	allelic	1
Union#E10#E10 Insulin-dependent diabetes mellitus	6-30926164-G-A	VARS2	missense_variant	1916	5722	133053	484211	2.46e-13	1.2186	1.1567	1.2837	0.2509	0.2156	'2138/1446/235'	'189990/104231/14411'	allelic	1
diabetes mellitus union	11-17387083-C-T	KCNJ11	missense_variant	43097	25397	340926	188882	2.53e-13	0.9401	0.9248	0.9558	0.3708	0.3565	'4723/15951/13573'	'33670/121542/109692'	allelic	0
Union#E10#E10 Insulin-dependent diabetes mellitus	6-30110553-C-T	TRIM31	synonymous_variant	1551	6085	105213	511127	2.61e-13	1.2383	1.1707	1.3098	0.2031	0.1707	'2428/1229/161'	'212200/86727/9243'	allelic	1
diabetes mellitus union	6-31161839-A-G	TCF19	missense_variant	52005	16539	395345	134699	2.77e-13	1.0713	1.0516	1.0914	0.2413	0.2541	'1974/12591/19707'	'17183/100333/147506'	allelic	1
Union#E10#E10 Insulin-dependent diabetes mellitus strict	6-31154538-G-C	CCHCR1	missense_variant	989	845	271421	326689	2.92e-13	1.4087	1.285	1.5444	0.4607	0.4538	'203/439/275'	'89411/147867/61777'	allelic	1
Union#E10#E10 Insulin-dependent diabetes mellitus	6-30931747-T-C	SFTA2	missense_variant	1897	5707	131784	483264	2.93e-13	1.2189	1.1568	1.2844	0.2495	0.2143	'2140/1427/235'	'190118/103028/14378'	allelic	1
Union#E10#E10 Insulin-dependent diabetes mellitus	6-32079167-C-T	TNXB	missense_variant	218	7426	10311	607253	2.99e-13	1.7289	1.5089	1.9809	0.0285	0.0167	'3608/210/4'	'298577/10099/106'	allelic	1
Union#E14#E14 Unspecified diabetes mellitus	2-27508073-T-C	GCKR	missense_variant&splice_region_variant	26257	15985	320848	210708	3.08e-13	1.0787	1.0569	1.101	0.3784	0.3964	'3089/9807/8225'	'42523/125662/97593'	allelic	0
Union#E10#E10 Insulin-dependent diabetes mellitus	6-31170600-C-T	POU5F1	synonymous_variant	3783	3849	279645	336647	3.09e-13	1.1832	1.131	1.2378	0.4957	0.4538	'975/1899/942'	'92124/152399/63623'	allelic	1
Union#E10#E10 Insulin-dependent diabetes mellitus strict	6-31970330-A-G	DXO	non_coding_transcript_exon_variant	317	1525	68668	530898	3.2e-13	1.6071	1.4236	1.8143	0.1721	0.1145	'632/261/28'	'235105/60688/3990'	allelic	1
diabetes mellitus union	11-17388025-T-C	KCNJ11	missense_variant	43075	25357	340855	188693	3.26e-13	0.9404	0.925	0.956	0.3705	0.3563	'4719/15919/13578'	'33649/121395/109730'	allelic	0
Union#E10#E10 Insulin-dependent diabetes mellitus	6-31170330-G-A	POU5F1	synonymous_variant	2250	5394	158849	458697	3.66e-13	1.2045	1.1463	1.2657	0.2943	0.2572	'1897/1600/325'	'170295/118107/20371'	allelic	1
Union#E10#E10 Insulin-dependent diabetes mellitus strict	6-31546087-A-T	ATP6V1G2	non_coding_transcript_exon_variant	1595	245	479635	118409	3.77e-13	1.6072	1.4047	1.8388	0.1332	0.198	'16/213/691'	'11829/94751/192442'	allelic	1
20002#1220#diabetes	6-32853670-C-T	TAP1	synonymous_variant	4837	33239	52089	402863	3.77e-13	1.1255	1.0906	1.1615	0.127	0.1145	'14485/4269/284'	'178361/46141/2974'	allelic	1
Union#E10#E10 Insulin-dependent diabetes mellitus strict	6-32079167-C-T	TNXB	missense_variant	78	1766	9973	590145	4e-13	2.6136	2.0815	3.2817	0.0423	0.0166	'846/74/2'	'290185/9775/99'	allelic	1
diabetes mellitus union	16-69933994-T-C	WWP2	synonymous_variant	51160	17296	388723	140585	4e-13	1.0698	1.0504	1.0895	0.2527	0.2656	'2222/12852/19154'	'18953/102679/143022'	allelic	0
diabetes mellitus union	2-27508073-T-C	GCKR	missense_variant&splice_region_variant	42004	25928	317067	207967	4.16e-13	1.0626	1.0453	1.0802	0.3817	0.3961	'5057/15814/13095'	'41831/124305/96381'	allelic	0
20002#1220#diabetes	8-41661944-A-G	ANK1	splice_region_variant	29539	8489	345571	108897	4.2e-13	1.0965	1.0694	1.1244	0.2232	0.2396	'957/6575/11482'	'13218/82461/131555'	allelic	0
20002#1220#diabetes	6-31630712-A-G	PRRC2A	synonymous_variant	7985	30047	88371	366017	4.27e-13	1.1007	1.0727	1.1294	0.21	0.1945	'11911/6225/880'	'147543/70931/8720'	allelic	1
Union#E10#E10 Insulin-dependent diabetes mellitus strict	6-31529929-C-T	MCCD1	synonymous_variant	1496	340	444107	153457	4.35e-13	1.5204	1.3513	1.7106	0.1852	0.2568	'34/272/612'	'19770/113917/165095'	allelic	1
Union#E14#E14 Unspecified diabetes mellitus	6-31639124-C-CAAAG	BAG6	3_prime_UTR_variant	8520	33280	99638	426746	4.82e-13	1.0965	1.0696	1.124	0.2038	0.1893	'13355/6570/975'	'173822/79102/10268'	allelic	1
20002#1220#diabetes	8-41661730-T-C	ANK1	non_coding_transcript_exon_variant	29390	8412	343449	107803	4.9e-13	1.0967	1.0694	1.1246	0.2225	0.2389	'953/6506/11442'	'13125/81553/130948'	allelic	0
Union#E10#E10 Insulin-dependent diabetes mellitus	6-31505769-A-G	MICB	missense_variant	6110	1524	472380	144550	4.91e-13	1.2268	1.1595	1.298	0.1996	0.2343	'155/1214/2448'	'16878/110794/180793'	allelic	1
Union#E10#E10 Insulin-dependent diabetes mellitus	6-30112497-G-A	TRIM31	synonymous_variant	1587	6049	108319	508843	5.26e-13	1.2325	1.1657	1.303	0.2078	0.1755	'2401/1247/170'	'209981/88881/9719'	allelic	1
20002#1220#diabetes	6-31636814-C-T	PRRC2A	missense_variant	7981	30053	88386	366170	5.46e-13	1.1002	1.0722	1.1289	0.2098	0.1944	'11916/6221/880'	'147591/70988/8699'	allelic	1
Union#E10#E10 Insulin-dependent diabetes mellitus	6-31410558-G-C	MICA	missense_variant	641	6997	38777	578475	5.53e-13	1.3666	1.2596	1.4827	0.0839	0.0628	'3205/587/27'	'271152/36171/1303'	allelic	1
20003#1140884600#metformin	8-117172544-C-T	SLC30A8	missense_variant	5779	14333	170441	377447	6.24e-13	0.8929	0.8656	0.9211	0.2873	0.3111	'5117/4099/840'	'129992/117463/26489'	allelic	0
20002#1220#diabetes	6-31651799-A-G	BAG6	5_prime_UTR_variant	7676	29404	84937	358451	6.85e-13	1.1017	1.0732	1.131	0.207	0.1916	'11729/5946/865'	'145321/67809/8564'	allelic	1
Union#E11#E11 Non-insulin-dependent diabetes mellitus strict	19-44908684-T-C	APOE	missense_variant	7896	46996	82640	449188	6.96e-13	0.9132	0.8907	0.9363	0.1438	0.1554	'20097/6802/547'	'189745/69698/6471'	allelic	0
diabetes mellitus union	11-17396930-C-A	ABCC8	missense_variant	43049	25469	340372	189552	6.98e-13	0.9413	0.9259	0.9569	0.3717	0.3577	'4754/15961/13544'	'33878/121796/109288'	allelic	0
diabetes mellitus union	6-32184157-A-G	AGER	non_coding_transcript_exon_variant	14330	54176	104623	425151	7.1e-13	1.0749	1.054	1.0962	0.2092	0.1975	'21455/11266/1532'	'170818/83515/10554'	allelic	1
Union#E11#E11 Non-insulin-dependent diabetes mellitus strict	2-27508073-T-C	GCKR	missense_variant&splice_region_variant	33649	20723	317722	209106	7.12e-13	1.0687	1.0494	1.0882	0.3811	0.3969	'4028/12667/10491'	'42245/124616/96553'	allelic	0
diabetes mellitus union	16-69929452-G-A	WWP2	synonymous_variant	50838	17028	386140	138314	7.28e-13	1.0694	1.0499	1.0893	0.2509	0.2637	'2228/12572/19133'	'19026/100262/142939'	allelic	0
diabetes mellitus union	6-31538847-T-C	DDX39B	synonymous_variant	55607	12559	423931	103167	7.54e-13	1.0775	1.0556	1.0999	0.1842	0.1957	'1167/10225/22691'	'10365/82437/170747'	allelic	1
20002#1220#diabetes	6-31664357-C-A	GPANK1	missense_variant	7955	30029	88129	365845	7.57e-13	1.0997	1.0717	1.1284	0.2094	0.1941	'11917/6195/880'	'147570/70705/8712'	allelic	1
diabetes mellitus union	2-43292838-C-T	THADA	missense_variant	8192	60308	68479	461355	7.62e-13	0.9152	0.8931	0.9378	0.1196	0.1292	'26571/7166/513'	'200975/59405/4537'	allelic	0
diabetes mellitus union	5-14751196-C-T	ANKH	missense_variant	342	68234	3881	526569	7.62e-13	0.68	0.6087	0.7598	0.005	0.0073	'33951/332/5'	'261362/3845/18'	allelic	0
20002#1220#diabetes	6-31641495-T-C	BAG6	non_coding_transcript_exon_variant	7980	30018	88420	365710	7.71e-13	1.0995	1.0716	1.1282	0.21	0.1947	'11903/6212/884'	'147404/70902/8759'	allelic	1
Union#E10#E10 Insulin-dependent diabetes mellitus strict	6-31170600-C-T	POU5F1	synonymous_variant	987	855	270817	328073	7.73e-13	1.3984	1.2759	1.5328	0.4642	0.4522	'205/445/271'	'89957/148159/61329'	allelic	1
diabetes mellitus union	6-31546087-A-T	ATP6V1G2	non_coding_transcript_exon_variant	55570	12744	423976	104716	8.09e-13	1.077	1.0552	1.0992	0.1866	0.1981	'1188/10368/22601'	'10497/83722/170127'	allelic	1
Union#E11#E11 Non-insulin-dependent diabetes mellitus strict	5-103003107-A-G	PAM	missense_variant	3069	51033	25991	498609	8.27e-13	1.1537	1.1101	1.199	0.0567	0.0495	'24077/2879/95'	'236967/24675/658'	allelic	0
diabetes mellitus union	6-31639124-C-CAAAG	BAG6	3_prime_UTR_variant	13482	53778	98204	421694	9.19e-13	1.0765	1.0551	1.0984	0.2004	0.1889	'21665/10448/1517'	'171892/77910/10147'	allelic	1
20002#1220#diabetes	6-32223881-T-TAGCAGC	NOTCH4	disruptive_inframe_insertion	5479	32333	59546	392280	9.36e-13	1.1163	1.0835	1.1502	0.1449	0.1318	'13891/4551/464'	'170539/51202/4172'	allelic	1
20002#1220#diabetes	6-32396067-C-T	BTNL2	synonymous_variant	12011	25843	135581	316811	9.39e-13	1.086	1.0618	1.1108	0.3173	0.2997	'8800/8243/1884'	'111419/93973/20804'	allelic	1
Union#E10#E10 Insulin-dependent diabetes mellitus strict	6-31538871-G-T	DDX39B	synonymous_variant	1494	338	440577	150815	9.72e-13	1.5131	1.3444	1.7029	0.1845	0.255	'34/270/612'	'19767/111281/164648'	allelic	1
Union#E11#E11 Non-insulin-dependent diabetes mellitus	2-43292838-C-T	THADA	missense_variant	7205	53441	68921	465623	9.73e-13	0.9108	0.8876	0.9347	0.1188	0.1289	'23571/6299/453'	'202954/59715/4603'	allelic	0
diabetes mellitus union	6-32179919-G-A	RNF5	synonymous_variant	14301	54159	104475	425117	9.9e-13	1.0745	1.0536	1.0958	0.2089	0.1973	'21460/11239/1531'	'170862/83393/10541'	allelic	1
Union#E10#E10 Insulin-dependent diabetes mellitus	6-32220606-T-C	NOTCH4	missense_variant	3671	3949	271221	344047	1e-12	1.1792	1.1271	1.2338	0.4818	0.4408	'1055/1839/916'	'96682/150683/60269'	allelic	1
20002#1220#diabetes	8-41668396-C-T	ANK1	synonymous_variant	8635	29411	110551	344085	1.01e-12	0.9138	0.8913	0.9369	0.227	0.2432	'11382/6647/994'	'130291/83503/13524'	allelic	0
Union#E11#E11 Non-insulin-dependent diabetes mellitus	6-32184217-A-T	AGER	synonymous_variant	52536	8104	457245	77081	1.02e-12	1.0928	1.0663	1.1201	0.1336	0.1443	'574/6956/22790'	'5761/65559/195843'	allelic	1
diabetes mellitus union	6-31558135-C-T	NFKBIL1	missense_variant	63071	5479	483604	46666	1.03e-12	1.1108	1.0788	1.1437	0.0799	0.088	'213/5053/29009'	'2161/42344/220630'	allelic	1
Union#E11#E11 Non-insulin-dependent diabetes mellitus	2-43505684-T-C	THADA	missense_variant	5958	54512	57480	475454	1.21e-12	0.9041	0.879	0.9298	0.0985	0.1079	'24601/5310/324'	'212226/51002/3239'	allelic	0
Union#E10#E10 Insulin-dependent diabetes mellitus strict	6-32188705-C-CG	PBX2	non_coding_transcript_exon_variant	66	1772	7871	591113	1.21e-12	2.7972	2.1856	3.5799	0.0359	0.0131	'854/64/1'	'291695/7723/74'	allelic	1
Union#E10#E10 Insulin-dependent diabetes mellitus	11-2167008-C-T	TH	synonymous_variant	2204	5436	201501	415689	1.24e-12	0.8364	0.7958	0.8791	0.2885	0.3265	'1958/1520/342'	'140288/135113/33194'	allelic	0
diabetes mellitus union	6-31505769-A-G	MICB	missense_variant	53222	15288	405251	124681	1.41e-12	1.0711	1.0508	1.0917	0.2231	0.2353	'1712/11864/20679'	'14649/95383/154934'	allelic	1
Union#E10#E10 Insulin-dependent diabetes mellitus	6-32223953-G-A	NOTCH4	5_prime_UTR_premature_start_codon_gain_variant	2020	5554	185341	424379	1.41e-12	0.8328	0.7912	0.8765	0.2667	0.304	'2026/1502/259'	'148769/126841/29250'	allelic	1
Union#E10#E10 Insulin-dependent diabetes mellitus	6-29556180-A-G	UBD	synonymous_variant	1156	6488	76309	541029	1.45e-12	1.2633	1.1861	1.3454	0.1512	0.1236	'2753/982/87'	'237162/66705/4802'	allelic	1
diabetes mellitus union	6-32180254-A-G	RNF5	synonymous_variant	14198	54054	103788	424410	1.48e-12	1.0741	1.0531	1.0954	0.208	0.1965	'21459/11136/1531'	'170860/82690/10549'	allelic	1
Union#E10#E10 Insulin-dependent diabetes mellitus strict	6-31980644-TCTC-T	STK19	splice_region_variant	146	1692	78710	517154	1.54e-12	0.5669	0.4787	0.6715	0.0794	0.1321	'784/124/11'	'225826/65502/6604'	allelic	1
diabetes mellitus union	2-43505684-T-C	THADA	missense_variant	6773	61531	57026	471204	1.67e-12	0.9095	0.8857	0.934	0.0992	0.108	'27750/6031/371'	'210220/50764/3131'	allelic	0
diabetes mellitus union	6-32843852-G-T	PSMB8	missense_variant&splice_region_variant	9520	58890	68492	460692	1.72e-12	1.0873	1.0625	1.1127	0.1392	0.1294	'25354/8182/669'	'200645/59402/4545'	allelic	1
diabetes mellitus union	1-119915381-A-T	NOTCH2	synonymous_variant	7965	60545	56872	473106	2.08e-12	1.0944	1.0674	1.122	0.1163	0.1073	'26769/7007/479'	'211238/50630/3121'	allelic	0
diabetes mellitus union	6-31506223-G-A	MICB	missense_variant	21881	46641	162264	367802	2.09e-12	1.0634	1.0454	1.0817	0.3193	0.3061	'15985/14671/3605'	'127592/112618/24823'	allelic	1
Union#E14#E14 Unspecified diabetes mellitus	6-32842666-G-A	PSMB8	splice_region_variant	19940	22240	242101	289973	2.09e-12	1.0739	1.0528	1.0954	0.4727	0.455	'5975/10290/4825'	'79584/130805/55648'	allelic	1
20003#1140884600#metformin	4-6300792-G-A	WFS1	missense_variant	14973	5203	394926	153820	2.19e-12	1.1209	1.0855	1.1574	0.2579	0.2803	'693/3817/5578'	'21560/110700/142113'	allelic	0
Union#E10#E10 Insulin-dependent diabetes mellitus	6-30112719-G-A	TRIM31	synonymous_variant	1551	6081	106207	511133	2.25e-12	1.2275	1.1605	1.2984	0.2032	0.172	'2429/1223/164'	'211787/87559/9324'	allelic	1
Union#E10#E10 Insulin-dependent diabetes mellitus strict	6-31968902-C-T	SKIV2L	missense_variant	144	1696	77743	519767	2.42e-12	0.5677	0.4788	0.673	0.0783	0.1301	'785/126/9'	'226258/67251/5246'	allelic	1
20002#1220#diabetes	6-32200994-G-T	NOTCH4	synonymous_variant	6215	31813	68087	386089	2.52e-12	1.1078	1.0768	1.1397	0.1634	0.1499	'13358/5097/559'	'164266/57557/5265'	allelic	1
Union#E10#E10 Insulin-dependent diabetes mellitus strict	6-32223881-TAGC-T	NOTCH4	disruptive_inframe_deletion	331	1509	148574	449798	2.7e-12	0.6641	0.5895	0.7481	0.1799	0.2483	'610/289/21'	'169200/111398/18588'	allelic	1
diabetes mellitus union	6-31505784-A-G	MICB	missense_variant	21852	46616	162101	367605	2.79e-12	1.063	1.045	1.0814	0.3192	0.306	'15984/14648/3602'	'127579/112447/24827'	allelic	1
Union#E11#E11 Non-insulin-dependent diabetes mellitus	6-32204288-T-G	NOTCH4	synonymous_variant	52474	8196	456956	77820	3.14e-12	1.0903	1.064	1.1174	0.1351	0.1455	'578/7040/22717'	'5820/66180/195388'	allelic	1
Union#E10#E10 Insulin-dependent diabetes mellitus	6-31558135-C-T	NFKBIL1	missense_variant	7139	501	563421	53945	3.2e-12	1.3643	1.2456	1.4943	0.0656	0.0874	'17/467/3336'	'2450/49045/257188'	allelic	1
diabetes mellitus union	6-32216928-G-A	NOTCH4	non_coding_transcript_exon_variant	49999	18199	380067	147453	3.25e-12	1.0659	1.0469	1.0852	0.2669	0.2795	'2514/13171/18414'	'21110/105233/137417'	allelic	1
Union#E14#E14 Unspecified diabetes mellitus	6-31630712-A-G	PRRC2A	synonymous_variant	8902	33662	104651	431673	3.48e-12	1.0908	1.0646	1.1177	0.2091	0.1951	'13358/6946/978'	'173816/84041/10305'	allelic	1
20002#1220#diabetes	6-31538847-T-C	DDX39B	synonymous_variant	30959	6877	363360	88810	3.56e-12	1.1003	1.0708	1.1306	0.1818	0.1964	'612/5653/12653'	'8992/70826/146267'	allelic	1
Union#E10#E10 Insulin-dependent diabetes mellitus strict	6-32195497-G-A	NOTCH4	synonymous_variant	31	1813	28283	571475	3.66e-12	0.3455	0.2422	0.4928	0.0168	0.0472	'892/29/1'	'272259/26957/663'	allelic	1
20003#1140884600#metformin	2-43505684-T-C	THADA	missense_variant	1851	18241	58658	488216	3.72e-12	0.8446	0.8045	0.8866	0.0921	0.1073	'8284/1673/89'	'218031/52154/3252'	allelic	0
Union#E14#E14 Unspecified diabetes mellitus	6-31651799-A-G	BAG6	5_prime_UTR_variant	8561	32949	100620	422978	4.03e-12	1.0922	1.0655	1.1196	0.2062	0.1922	'13155/6639/961'	'171302/80374/10123'	allelic	1
20002#1220#diabetes	6-32335915-T-A	C6orf10	missense_variant	5245	32535	57022	394406	4.06e-12	1.1151	1.0816	1.1495	0.1388	0.1263	'14071/4393/426'	'172518/49370/3826'	allelic	1
diabetes mellitus union	6-31157381-C-T	CCHCR1	missense_variant	40003	27379	301906	218894	4.35e-12	1.0593	1.0422	1.0768	0.4063	0.4203	'5719/15941/12031'	'47053/124788/88559'	allelic	1
diabetes mellitus union	6-31157072-C-T	CCHCR1	stop_gained	34028	33734	255660	268194	4.47e-12	1.0582	1.0414	1.0752	0.4978	0.488	'8519/16696/8666'	'69409/129376/63142'	allelic	1
diabetes mellitus union	6-31651799-A-G	BAG6	5_prime_UTR_variant	13578	53296	99158	417906	4.9e-12	1.0737	1.0524	1.0955	0.203	0.1918	'21352/10592/1493'	'169377/79152/10003'	allelic	1
Union#E11#E11 Non-insulin-dependent diabetes mellitus	16-69936426-A-G	WWP2	synonymous_variant	45432	15264	393423	141457	4.97e-12	1.0702	1.0497	1.0911	0.2515	0.2645	'1965/11334/17049'	'18868/103721/144851'	allelic	0
Union#E14#E14 Unspecified diabetes mellitus	6-31636814-C-T	PRRC2A	missense_variant	8897	33669	104690	431880	4.99e-12	1.0901	1.0639	1.1169	0.209	0.1951	'13363/6943/977'	'173881/84118/10286'	allelic	1
Union#E11#E11 Non-insulin-dependent diabetes mellitus	11-17396930-C-A	ABCC8	missense_variant	38109	22559	343435	191205	5.24e-12	0.9405	0.9243	0.957	0.3718	0.3576	'4227/14105/12002'	'34235/122735/110350'	allelic	0
Union#E10#E10 Insulin-dependent diabetes mellitus	6-32843852-G-T	PSMB8	missense_variant&splice_region_variant	1203	6433	80141	535913	5.35e-12	1.2505	1.1753	1.3305	0.1575	0.1301	'2706/1021/91'	'233218/69477/5332'	allelic	1
Union#E14#E14 Unspecified diabetes mellitus	6-31664357-C-A	GPANK1	missense_variant	8869	33639	104362	431482	5.58e-12	1.0901	1.0638	1.1169	0.2086	0.1948	'13362/6915/977'	'173861/83760/10301'	allelic	1
diabetes mellitus union	6-31641495-T-C	BAG6	non_coding_transcript_exon_variant	14109	54337	103243	426319	5.63e-12	1.0722	1.0513	1.0936	0.2061	0.195	'21643/11051/1529'	'171761/82797/10223'	allelic	1
Union#E14#E14 Unspecified diabetes mellitus	6-32439932-C-A	HLA-DRA	5_prime_UTR_variant	16072	26086	193376	337300	5.67e-12	1.0747	1.0529	1.0969	0.3812	0.3644	'8175/9736/3168'	'108308/120684/36346'	allelic	1
Union#E10#E10 Insulin-dependent diabetes mellitus strict	6-31736288-GTTC-G	CLIC1	conservative_inframe_deletion	132	1712	22490	577284	5.73e-12	1.9791	1.6571	2.3636	0.0716	0.0375	'792/128/2'	'277833/21618/436'	allelic	1
Union#E11#E11 Non-insulin-dependent diabetes mellitus	11-17387083-C-T	KCNJ11	missense_variant	38158	22482	343934	190606	6.06e-12	0.9406	0.9244	0.9571	0.3707	0.3566	'4200/14082/12038'	'34015/122576/110679'	allelic	0
Union#E10#E10 Insulin-dependent diabetes mellitus	6-31138712-G-A	PSORS1C1	missense_variant	671	6963	41475	575407	6.28e-12	1.3369	1.2343	1.4481	0.0879	0.0672	'3179/605/33'	'268447/38513/1481'	allelic	1
Union#E11#E11 Non-insulin-dependent diabetes mellitus	6-31538871-G-T	DDX39B	synonymous_variant	45365	14459	393078	134214	6.39e-12	1.0713	1.0504	1.0926	0.2417	0.2545	'1820/10819/17273'	'17633/98948/147065'	allelic	1
Union#E10#E10 Insulin-dependent diabetes mellitus	6-32832447-C-A	TAP2	synonymous_variant	1464	6174	138289	478681	6.45e-12	0.8208	0.7751	0.8692	0.1917	0.2241	'2503/1168/148'	'185760/107161/15564'	allelic	1
20002#1220#diabetes	6-32843852-G-T	PSMB8	missense_variant&splice_region_variant	5384	32614	58646	395194	6.64e-12	1.1124	1.0794	1.1464	0.1417	0.1292	'13986/4642/371'	'172143/50908/3869'	allelic	1
Union#E14#E14 Unspecified diabetes mellitus	6-31641495-T-C	BAG6	non_coding_transcript_exon_variant	8895	33627	104730	431386	6.79e-12	1.0896	1.0634	1.1164	0.2092	0.1953	'13347/6933/981'	'173672/84042/10344'	allelic	1
diabetes mellitus union	6-31810495-G-A	HSPA1L	missense_variant	56077	12429	428015	101915	7e-12	1.0743	1.0524	1.0967	0.1814	0.1923	'1167/10095/22991'	'9962/81991/173012'	allelic	1
Union#E11#E11 Non-insulin-dependent diabetes mellitus	6-31529929-C-T	MCCD1	synonymous_variant	45726	14728	396228	136622	7.25e-12	1.0705	1.0498	1.0917	0.2436	0.2564	'1818/11092/17317'	'17647/101328/147450'	allelic	1
Union#E10#E10 Insulin-dependent diabetes mellitus strict	6-31727591-G-A	DDAH2	missense_variant	126	1718	21147	578815	7.54e-12	2.0074	1.6744	2.4067	0.0683	0.0352	'797/124/1'	'279206/20403/372'	allelic	1
Union#E11#E11 Non-insulin-dependent diabetes mellitus	11-17388025-T-C	KCNJ11	missense_variant	38138	22446	343859	190411	7.59e-12	0.9409	0.9246	0.9574	0.3705	0.3564	'4197/14052/12043'	'33997/122417/110721'	allelic	0
diabetes mellitus union	6-31636814-C-T	PRRC2A	missense_variant	14099	54409	103195	426795	7.76e-12	1.0717	1.0508	1.0931	0.2058	0.1947	'21674/11061/1519'	'171962/82871/10162'	allelic	1
Union#E14#E14 Unspecified diabetes mellitus	8-41661730-T-C	ANK1	non_coding_transcript_exon_variant	32798	9482	405358	127238	7.79e-12	1.0857	1.0603	1.1118	0.2243	0.2389	'1082/7318/12740'	'15477/96284/154537'	allelic	0
Union#E14#E14 Unspecified diabetes mellitus	8-41661944-A-G	ANK1	splice_region_variant	32983	9579	407860	128562	7.83e-12	1.0854	1.06	1.1113	0.2251	0.2397	'1089/7401/12791'	'15589/97384/155238'	allelic	0
Union#E10#E10 Insulin-dependent diabetes mellitus strict	6-29556180-A-G	UBD	synonymous_variant	329	1515	73884	526008	8.19e-12	1.5461	1.372	1.7422	0.1784	0.1232	'619/277/26'	'230722/64564/4660'	allelic	1
Union#E11#E11 Non-insulin-dependent diabetes mellitus	1-50974105-C-T	CDKN2C	synonymous_variant	4900	55794	47569	487261	8.41e-12	0.8996	0.8724	0.9276	0.0807	0.0889	'25665/4464/218'	'221943/43375/2097'	allelic	0
diabetes mellitus union	6-31630712-A-G	PRRC2A	synonymous_variant	14095	54385	103181	426609	8.59e-12	1.0716	1.0506	1.0929	0.2058	0.1948	'21666/11053/1521'	'171901/82807/10187'	allelic	1
Union#E11#E11 Non-insulin-dependent diabetes mellitus strict	16-69929452-G-A	WWP2	synonymous_variant	40743	13595	387378	138716	8.68e-12	1.0732	1.0515	1.0952	0.2502	0.2637	'1785/10025/15359'	'19090/100536/143421'	allelic	0
Union#E11#E11 Non-insulin-dependent diabetes mellitus strict	16-69933994-T-C	WWP2	synonymous_variant	41001	13821	389928	140992	8.68e-12	1.0727	1.0512	1.0946	0.2521	0.2656	'1786/10249/15376'	'19024/102944/143492'	allelic	0
Union#E10#E10 Insulin-dependent diabetes mellitus	6-32186508-A-G	PBX2	non_coding_transcript_exon_variant	2214	5266	158340	449214	8.81e-12	1.1928	1.1346	1.2539	0.296	0.2606	'1874/1518/348'	'166359/116496/20922'	allelic	1
Union#E11#E11 Non-insulin-dependent diabetes mellitus strict	2-43505684-T-C	THADA	missense_variant	5401	49301	57293	472571	8.95e-12	0.9036	0.8774	0.9306	0.0987	0.1081	'22247/4807/297'	'210824/50923/3185'	allelic	0
diabetes mellitus union	1-119895261-A-G	ADAM30	missense_variant	7980	60570	57128	473192	9.52e-12	1.0913	1.0644	1.1188	0.1164	0.1077	'26765/7040/470'	'211178/50836/3146'	allelic	0
Union#E14#E14 Unspecified diabetes mellitus	6-32843852-G-T	PSMB8	missense_variant&splice_region_variant	5995	36527	69280	466454	9.52e-12	1.105	1.074	1.1369	0.141	0.1293	'15679/5169/413'	'203186/60082/4599'	allelic	1
diabetes mellitus union	6-31664357-C-A	GPANK1	missense_variant	14053	54353	102905	426423	1e-11	1.0714	1.0504	1.0928	0.2054	0.1944	'21670/11013/1520'	'171940/82543/10181'	allelic	1
Union#E11#E11 Non-insulin-dependent diabetes mellitus strict	1-50974105-C-T	CDKN2C	synonymous_variant	4412	50484	47260	484444	1.28e-11	0.8958	0.8675	0.9251	0.0804	0.0889	'23233/4018/197'	'220679/43086/2087'	allelic	0
20002#1220#diabetes	6-31765689-T-C	VWA7	missense_variant	5464	32598	59658	395084	1.3e-11	1.11	1.0773	1.1438	0.1436	0.1312	'14017/4564/450'	'171702/51680/3989'	allelic	1
20002#1220#diabetes	6-32293475-T-G	C6orf10	missense_variant	5353	32679	58398	396086	1.31e-11	1.111	1.078	1.1451	0.1407	0.1285	'14095/4489/432'	'172714/50658/3870'	allelic	1
20002#1220#diabetes	2-43505684-T-C	THADA	missense_variant	3670	34248	48858	404248	1.34e-11	0.8866	0.8559	0.9185	0.0968	0.1078	'15485/3278/196'	'180367/43514/2672'	allelic	0
Union#E10#E10 Insulin-dependent diabetes mellitus strict	6-32293994-A-G	C6orf10	missense_variant	820	1024	219534	377638	1.37e-11	1.3775	1.2564	1.5102	0.4447	0.3676	'274/476/172'	'120181/137276/41129'	allelic	1
20002#1220#diabetes	6-31760120-C-T	MSH5	synonymous_variant	5463	32603	59641	395033	1.37e-11	1.1098	1.0771	1.1436	0.1435	0.1312	'14019/4565/449'	'171688/51657/3992'	allelic	1
Union#E11#E11 Non-insulin-dependent diabetes mellitus strict	2-43292838-C-T	THADA	missense_variant	6535	48315	68657	462783	1.44e-11	0.9117	0.8874	0.9367	0.1191	0.1292	'21305/5705/415'	'201600/59583/4537'	allelic	0
20002#1220#diabetes	6-31143403-T-C	CCHCR1	synonymous_variant	27858	10192	325373	129067	1.48e-11	1.0842	1.059	1.1101	0.2679	0.284	'1344/7504/10177'	'18325/92417/116478'	allelic	1
20002#1220#diabetes	6-31546087-A-T	ATP6V1G2	non_coding_transcript_exon_variant	30948	6998	363367	90093	1.53e-11	1.0965	1.0673	1.1264	0.1844	0.1987	'626/5746/12601'	'9100/71893/145737'	allelic	1
Union#E14#E14 Unspecified diabetes mellitus	6-31506223-G-A	MICB	missense_variant	13736	28836	164698	371916	1.58e-11	1.0757	1.0532	1.0986	0.3227	0.3069	'9865/9106/2315'	'128840/114236/25231'	allelic	1
20003#1140884600#metformin	4-6300980-C-T	WFS1	synonymous_variant	12367	7789	323567	224985	1.59e-11	1.104	1.0726	1.1363	0.3864	0.4101	'1536/4717/3825'	'46092/132801/95383'	allelic	0
diabetes mellitus union	6-31145253-A-G	CCHCR1	synonymous_variant	53966	14030	411446	114426	1.63e-11	1.0697	1.0489	1.091	0.2063	0.2176	'1484/11062/21452'	'12935/88556/161445'	allelic	1
Union#E10#E10 Insulin-dependent diabetes mellitus	6-32187221-C-T	PBX2	non_coding_transcript_exon_variant	2181	5425	155105	459075	1.68e-11	1.1899	1.1318	1.251	0.2867	0.2525	'1963/1499/341'	'171968/115139/19983'	allelic	1
Union#E11#E11 Non-insulin-dependent diabetes mellitus	6-31636267-T-G	PRRC2A	missense_variant	56021	4635	489592	45078	1.69e-11	1.1128	1.0784	1.1484	0.0764	0.0843	'196/4243/25889'	'2007/41064/224264'	allelic	1
Union#E10#E10 Insulin-dependent diabetes mellitus	11-2169721-C-T	TH	missense_variant	3034	4598	221966	394418	1.83e-11	1.1725	1.1196	1.2279	0.3975	0.3601	'1422/1754/640'	'126409/141600/40183'	allelic	0
20003#1140884600#metformin	4-6301295-C-T	WFS1	synonymous_variant	12548	7618	328523	220197	1.94e-11	1.104	1.0725	1.1365	0.3778	0.4013	'1463/4692/3928'	'44129/131939/98292'	allelic	0
20002#1220#diabetes	6-31766568-G-T	VWA7	synonymous_variant	5461	32593	59696	395114	2.01e-11	1.109	1.0763	1.1427	0.1435	0.1313	'14017/4559/451'	'171698/51718/3989'	allelic	1
Union#E10#E10 Insulin-dependent diabetes mellitus	1-113905767-C-T	DCLRE1B	missense_variant	1546	6084	106531	509899	2.06e-11	1.2163	1.1498	1.2866	0.2026	0.1728	'2434/1216/165'	'210958/87983/9274'	allelic	0
Union#E10#E10 Insulin-dependent diabetes mellitus strict	6-32366178-T-C	C6orf10	missense_variant	821	1005	221260	372236	2.08e-11	1.3743	1.2531	1.5073	0.4496	0.3728	'269/467/177'	'117856/136524/42368'	allelic	1
Union#E14#E14 Unspecified diabetes mellitus	8-41668396-C-T	ANK1	synonymous_variant	9747	32825	130583	406061	2.1e-11	0.9234	0.902	0.9453	0.229	0.2433	'12672/7481/1133'	'153722/98617/15983'	allelic	0
Union#E10#E10 Insulin-dependent diabetes mellitus	1-113907040-T-C	DCLRE1B	synonymous_variant	1549	6083	106765	509859	2.14e-11	1.2161	1.1496	1.2863	0.203	0.1731	'2432/1219/165'	'210842/88175/9295'	allelic	0
20002#1220#diabetes	6-31150788-C-G	CCHCR1	synonymous_variant	28832	9180	337337	116695	2.16e-11	1.0865	1.0603	1.1133	0.2415	0.257	'1092/6996/10918'	'15064/86567/125385'	allelic	1
Union#E14#E14 Unspecified diabetes mellitus	6-31505784-A-G	MICB	missense_variant	13716	28822	164558	371746	2.33e-11	1.0751	1.0526	1.098	0.3224	0.3068	'9865/9092/2312'	'128827/114092/25233'	allelic	1
Union#E10#E10 Insulin-dependent diabetes mellitus strict	6-32058203-G-A	TNXB	synonymous_variant	84	1758	51534	548328	2.76e-11	0.5084	0.4084	0.6329	0.0456	0.0859	'841/76/4'	'250683/46962/2286'	allelic	1
20003#1140884600#metformin	4-6302360-A-G	WFS1	synonymous_variant	14155	6009	373156	175716	2.87e-11	1.1092	1.0757	1.1438	0.298	0.3201	'927/4155/5000'	'28067/119582/126787'	allelic	0
Union#E10#E10 Insulin-dependent diabetes mellitus	6-28923399-T-C	TRIM27	synonymous_variant	1097	6547	72905	544463	2.94e-11	1.2513	1.1733	1.3346	0.1435	0.1181	'2802/943/77'	'240095/64273/4316'	allelic	1
Union#E10#E10 Insulin-dependent diabetes mellitus strict	6-31642909-A-G	BAG6	missense_variant	734	1108	285151	314369	3e-11	0.7303	0.6652	0.8018	0.3985	0.4756	'332/444/145'	'82637/149095/68028'	allelic	1
20002#1220#diabetes	6-32184157-A-G	AGER	non_coding_transcript_exon_variant	8046	29998	89625	364741	3.15e-11	1.0915	1.0639	1.1199	0.2115	0.1973	'11872/6254/896'	'146647/71447/9089'	allelic	1
20003#1140884600#metformin	4-6291969-C-G	WFS1	synonymous_variant	14055	6093	370473	178043	3.16e-11	1.1086	1.0752	1.143	0.3024	0.3246	'951/4191/4932'	'28918/120207/125133'	allelic	0
diabetes mellitus union	16-69936426-A-G	WWP2	synonymous_variant	51228	17320	389951	140229	3.2e-11	1.0636	1.0444	1.0832	0.2527	0.2645	'2232/12856/19186'	'18743/102743/143604'	allelic	0
20002#1220#diabetes	6-31505769-A-G	MICB	missense_variant	29640	8406	347276	107202	3.2e-11	1.0885	1.0614	1.1162	0.2209	0.2359	'943/6520/11560'	'12698/81806/132735'	allelic	1
diabetes mellitus union	1-50974105-C-T	CDKN2C	synonymous_variant	5584	62968	47186	482914	3.37e-11	0.9076	0.8817	0.9342	0.0815	0.089	'28937/5094/245'	'220009/42896/2145'	allelic	0
20003#1140884600#metformin	4-6302228-G-A	WFS1	synonymous_variant	12363	7807	323593	225211	3.42e-11	1.1021	1.0708	1.1344	0.3871	0.4104	'1544/4719/3822'	'46158/132895/95349'	allelic	0
Union#E10#E10 Insulin-dependent diabetes mellitus strict	6-32081646-C-T	TNXB	missense_variant	84	1758	51326	548194	3.46e-11	0.5103	0.4099	0.6353	0.0456	0.0856	'841/76/4'	'250716/46762/2282'	allelic	1
20002#1220#diabetes	6-32067917-C-T	TNXB	synonymous_variant	5408	32660	59137	395711	3.58e-11	1.108	1.0752	1.1418	0.1421	0.13	'14066/4528/440'	'172212/51287/3925'	allelic	1
Union#E14#E14 Unspecified diabetes mellitus	6-32396067-C-T	BTNL2	synonymous_variant	13356	29002	160145	373783	3.74e-11	1.0749	1.0522	1.098	0.3153	0.2999	'9912/9178/2089'	'131294/111195/24475'	allelic	1
diabetes mellitus union	7-157207482-T-C	UBE3C	synonymous_variant	23095	45417	185399	344521	3.78e-11	0.9449	0.9292	0.961	0.3371	0.3499	'15040/15337/3879'	'112098/120325/32537'	allelic	0
20002#1220#diabetes	6-32096949-T-C	TNXB	missense_variant	5393	32673	58966	395790	3.79e-11	1.1079	1.0751	1.1417	0.1417	0.1297	'14077/4519/437'	'172322/51146/3910'	allelic	1
Union#E10#E10 Insulin-dependent diabetes mellitus	6-33008092-G-A	HLA-DOA	missense_variant&splice_region_variant	2151	5491	153104	463968	3.87e-11	1.1871	1.129	1.2482	0.2815	0.2481	'1968/1555/298'	'174426/115116/18994'	allelic	1
Union#E10#E10 Insulin-dependent diabetes mellitus	6-32223881-T-TAGC	NOTCH4	disruptive_inframe_insertion	344	7288	38588	576682	4.09e-11	0.7054	0.6328	0.7863	0.0451	0.0627	'3480/328/8'	'270343/35996/1296'	allelic	1
Union#E10#E10 Insulin-dependent diabetes mellitus	6-29374998-G-A	OR12D3	missense_variant	1128	6506	75385	541583	4.34e-11	1.2456	1.1688	1.3275	0.1478	0.1222	'2769/968/80'	'237749/66085/4650'	allelic	1
20002#1220#diabetes	6-32128224-C-A	ATF6B	5_prime_UTR_variant	5360	32658	58615	395645	4.39e-11	1.1078	1.0749	1.1417	0.141	0.129	'14086/4486/437'	'172417/50811/3902'	allelic	1
Union#E10#E10 Insulin-dependent diabetes mellitus	6-33007157-G-A	HLA-DOA	synonymous_variant	1872	5752	131819	484581	4.39e-11	1.1964	1.1352	1.2609	0.2455	0.2139	'2166/1420/226'	'190554/103473/14173'	allelic	1
Union#E14#E14 Unspecified diabetes mellitus	6-31636267-T-G	PRRC2A	missense_variant	39382	3190	491463	45061	4.46e-11	1.1319	1.0904	1.175	0.0749	0.084	'121/2948/18217'	'2004/41053/225205'	allelic	1
Union#E10#E10 Insulin-dependent diabetes mellitus strict	6-31637422-G-C	PRRC2A	non_coding_transcript_exon_variant	734	1102	284143	312151	4.47e-11	0.7317	0.6664	0.8034	0.3998	0.4765	'329/444/145'	'82204/147743/68200'	allelic	1
Union#E14#E14 Unspecified diabetes mellitus	6-31529929-C-T	MCCD1	synonymous_variant	32179	10255	397778	136918	4.74e-11	1.0801	1.0555	1.1053	0.2417	0.2561	'1251/7753/12213'	'17741/101436/148171'	allelic	1
20002#1220#diabetes	6-32179919-G-A	RNF5	synonymous_variant	8025	29987	89502	364712	5.22e-11	1.0905	1.0628	1.1189	0.2111	0.197	'11876/6235/895'	'146683/71346/9078'	allelic	1
Union#E10#E10 Insulin-dependent diabetes mellitus strict	11-2167008-C-T	TH	synonymous_variant	472	1372	195704	404068	5.57e-11	0.7103	0.6397	0.7887	0.256	0.3263	'515/342/65'	'136438/131192/32256'	allelic	0
Union#E10#E10 Insulin-dependent diabetes mellitus strict	6-32843852-G-T	PSMB8	missense_variant&splice_region_variant	338	1506	77439	521251	5.64e-11	1.5107	1.3423	1.7003	0.1833	0.1293	'611/284/27'	'227019/67213/5113'	allelic	1
Union#E10#E10 Insulin-dependent diabetes mellitus strict	6-32058330-C-T	TNXB	missense_variant	1423	415	423003	176245	5.65e-11	1.4287	1.2805	1.594	0.2258	0.2941	'47/321/551'	'26064/124117/149443'	allelic	1
Union#E10#E10 Insulin-dependent diabetes mellitus	6-31962547-G-A	SKIV2L	synonymous_variant	114	7528	4662	612840	5.66e-11	1.9907	1.6508	2.4005	0.0149	0.0075	'3709/110/2'	'304107/4626/18'	allelic	1
Union#E10#E10 Insulin-dependent diabetes mellitus	6-32741532-A-G	HLA-DQA2	splice_region_variant	5500	2088	463212	148110	5.72e-11	0.8422	0.8006	0.8861	0.2752	0.2423	'265/1558/1971'	'18215/111680/175766'	allelic	1
Union#E11#E11 Non-insulin-dependent diabetes mellitus	11-72697010-G-C	ARAP1	missense_variant	15365	45287	142070	392706	5.82e-11	0.9378	0.9199	0.9561	0.2533	0.2657	'16935/11417/1974'	'144336/104034/19018'	allelic	0
Union#E10#E10 Insulin-dependent diabetes mellitus strict	6-32166733-G-A	EGFL8	missense_variant	553	1291	139955	459785	5.83e-11	1.4072	1.2736	1.5549	0.2999	0.2334	'471/349/102'	'176434/106917/16519'	allelic	1
Union#E10#E10 Insulin-dependent diabetes mellitus	6-32745411-C-T	HLA-DQA2	splice_region_variant	5521	2099	466113	149299	5.84e-11	0.8425	0.8009	0.8862	0.2755	0.2426	'266/1567/1977'	'18245/112809/176652'	allelic	1
diabetes mellitus union	6-32220606-T-C	NOTCH4	missense_variant	30923	37383	232240	296198	5.85e-11	1.055	1.0382	1.072	0.4527	0.4395	'10358/16667/7128'	'83396/129406/51417'	allelic	1
diabetes mellitus union	1-119935375-C-A	NOTCH2	non_coding_transcript_exon_variant	9074	59360	65515	463927	5.88e-11	1.0825	1.0573	1.1083	0.1326	0.1237	'25761/7838/618'	'203316/57295/4110'	allelic	0
Union#E14#E14 Unspecified diabetes mellitus	6-31538871-G-T	DDX39B	synonymous_variant	31949	10083	394596	134526	5.97e-11	1.0802	1.0554	1.1056	0.2399	0.2542	'1251/7581/12184'	'17736/99054/147771'	allelic	1
diabetes mellitus union	6-31896761-G-A	EHMT2	missense_variant	1622	66914	10520	519670	6.12e-11	1.1974	1.1357	1.2625	0.0237	0.0198	'32668/1578/22'	'254683/10304/108'	allelic	1
20002#1220#diabetes	2-43292838-C-T	THADA	missense_variant	4464	33572	58581	395861	6.34e-11	0.8985	0.8699	0.9281	0.1174	0.1289	'14827/3918/273'	'172471/50919/3831'	allelic	0
20002#1220#diabetes	2-27508073-T-C	GCKR	missense_variant&splice_region_variant	23541	14205	273215	177175	6.53e-11	1.0747	1.0517	1.0982	0.3763	0.3934	'2738/8729/7406'	'35376/106423/83396'	allelic	0
Union#E11#E11 Non-insulin-dependent diabetes mellitus	17-42570011-A-G	MLX	missense_variant	17924	42650	151224	382704	6.64e-11	1.0636	1.0441	1.0833	0.2959	0.2832	'15035/12580/2672'	'137291/108122/21551'	allelic	0
Union#E10#E10 Insulin-dependent diabetes mellitus	1-113758713-C-T	PHTF1	5_prime_UTR_variant	1878	5694	132608	480138	6.67e-11	1.1942	1.1331	1.2586	0.248	0.2164	'2135/1424/227'	'188513/103112/14748'	allelic	0
Union#E10#E10 Insulin-dependent diabetes mellitus strict	6-30186422-T-C	TRIM26	synonymous_variant	1028	816	288684	311128	6.86e-11	1.3577	1.2384	1.4886	0.4425	0.4813	'185/446/291'	'81082/148964/69860'	allelic	1
20002#1220#diabetes	6-32061428-G-A	TNXB	synonymous_variant	5391	32673	59027	395823	6.88e-11	1.1064	1.0737	1.1402	0.1416	0.1298	'14080/4513/439'	'172330/51163/3932'	allelic	1
Union#E10#E10 Insulin-dependent diabetes mellitus	6-31937353-G-A	C2	synonymous_variant	570	7064	59233	557063	7e-11	0.7589	0.6965	0.8268	0.0747	0.0961	'3274/516/27'	'251830/53403/2915'	allelic	1
Union#E14#E14 Unspecified diabetes mellitus	6-32216928-G-A	NOTCH4	non_coding_transcript_exon_variant	31184	11190	385186	148870	7.04e-11	1.0771	1.0532	1.1015	0.2641	0.2788	'1507/8176/11504'	'21249/106372/139407'	allelic	1
Union#E14#E14 Unspecified diabetes mellitus	6-31810495-G-A	HSPA1L	missense_variant	34947	7613	433659	102843	7.11e-11	1.0886	1.061	1.117	0.1789	0.1917	'710/6193/14377'	'10024/82795/175432'	allelic	1
20002#1220#diabetes	6-31727591-G-A	DDAH2	missense_variant	1586	36482	15954	438878	7.39e-11	1.1959	1.1345	1.2606	0.0417	0.0351	'17484/1514/36'	'211736/15406/274'	allelic	1
20002#1220#diabetes	6-32180254-A-G	RNF5	synonymous_variant	7967	29923	88938	364120	7.49e-11	1.0901	1.0623	1.1185	0.2103	0.1963	'11874/6175/896'	'146678/70764/9087'	allelic	1
Union#E10#E10 Insulin-dependent diabetes mellitus	6-31411188-G-A	MICA	missense_variant	171	7465	8069	609429	7.93e-11	1.7301	1.4844	2.0165	0.0224	0.0131	'3649/167/2'	'300762/7905/82'	allelic	1
Union#E10#E10 Insulin-dependent diabetes mellitus	6-31157072-C-T	CCHCR1	stop_gained	3981	3571	298528	311376	8.06e-11	1.1628	1.1111	1.2169	0.4729	0.4895	'861/1849/1066'	'80434/150508/74010'	allelic	1
20002#1220#diabetes	6-31587353-A-G	LST1	non_coding_transcript_exon_variant	22823	14731	265094	183754	8.12e-11	1.0739	1.051	1.0973	0.3923	0.4094	'2918/8895/6964'	'38384/106986/79054'	allelic	1
Union#E14#E14 Unspecified diabetes mellitus	5-103003107-A-G	PAM	missense_variant	2400	39598	26377	503169	8.37e-11	1.1562	1.1075	1.207	0.0571	0.0498	'18671/2256/72'	'239051/25067/655'	allelic	0
20003#1140884600#metformin	4-6302515-T-C	WFS1	3_prime_UTR_variant	14072	5970	371307	174357	8.52e-11	1.1068	1.0733	1.1415	0.2979	0.3195	'935/4100/4986'	'28159/118039/126634'	allelic	0
Union#E10#E10 Insulin-dependent diabetes mellitus strict	6-31970343-C-T	DXO	synonymous_variant&splice_region_variant	103	1739	16616	583326	8.71e-11	2.0793	1.7035	2.5381	0.0559	0.0277	'819/101/1'	'283561/16204/206'	allelic	1
Union#E10#E10 Insulin-dependent diabetes mellitus strict	6-32154695-C-A	PPT2	missense_variant	548	1286	139333	459145	8.74e-11	1.4042	1.2704	1.5522	0.2988	0.2328	'471/344/102'	'176428/106289/16522'	allelic	1
20003#1140884600#metformin	2-27508073-T-C	GCKR	missense_variant&splice_region_variant	12528	7460	328400	215306	9e-11	1.101	1.0694	1.1336	0.3732	0.396	'1406/4648/3940'	'43353/128600/99900'	allelic	0
20002#1220#diabetes	6-31162725-T-C	TCF19	3_prime_UTR_variant	28911	9155	338631	116207	9.05e-11	1.0837	1.0575	1.1105	0.2405	0.2555	'1076/7003/10954'	'14850/86507/126062'	allelic	1
Union#E11#E11 Non-insulin-dependent diabetes mellitus	6-31143403-T-C	CCHCR1	synonymous_variant	44289	16369	383674	150918	9.07e-11	1.0643	1.0444	1.0846	0.2699	0.2823	'2177/12015/16137'	'21308/108302/137686'	allelic	1
Union#E10#E10 Insulin-dependent diabetes mellitus	6-31946403-G-A	CFB	missense_variant	571	7071	59230	557670	9.12e-11	0.7603	0.6979	0.8283	0.0747	0.096	'3278/515/28'	'252107/53456/2887'	allelic	1
Union#E14#E14 Unspecified diabetes mellitus	6-32200994-G-T	NOTCH4	synonymous_variant	6902	35650	80630	455454	9.13e-11	1.0936	1.0646	1.1234	0.1622	0.1504	'14988/5674/614'	'193647/68160/6235'	allelic	1
20002#1220#diabetes	5-14751196-C-T	ANKH	missense_variant	173	37905	3314	451642	9.18e-11	0.622	0.5336	0.725	0.0045	0.0073	'18868/169/2'	'224181/3280/17'	allelic	0
Union#E10#E10 Insulin-dependent diabetes mellitus	6-30894646-C-T	DDR1	missense_variant	1917	5721	135465	481441	9.19e-11	1.1909	1.1304	1.2545	0.251	0.2196	'2144/1433/242'	'187983/105475/14995'	allelic	1
diabetes mellitus union	6-32166733-G-A	EGFL8	missense_variant	16734	51794	123526	406596	9.52e-11	1.0635	1.0439	1.0834	0.2442	0.233	'19613/12568/2083'	'156088/94420/14553'	allelic	1
Union#E10#E10 Insulin-dependent diabetes mellitus strict	6-31025600-T-A	MUC22	missense_variant	1470	368	440210	158834	9.76e-11	1.4413	1.2855	1.616	0.2002	0.2651	'40/288/591'	'21228/116378/161916'	allelic	1
diabetes mellitus union	6-32154695-C-A	PPT2	missense_variant	16662	51732	122970	406034	1.03e-10	1.0635	1.0439	1.0834	0.2436	0.2325	'19620/12492/2085'	'156090/93854/14558'	allelic	1
Union#E10#E10 Insulin-dependent diabetes mellitus strict	6-31025756-A-G	MUC22	missense_variant	1118	714	318883	276963	1.04e-10	1.36	1.2379	1.4941	0.3897	0.4648	'142/430/344'	'64945/147073/85905'	allelic	1
Union#E10#E10 Insulin-dependent diabetes mellitus	6-31781043-G-A	VARS	synonymous_variant	1350	6288	92315	524737	1.09e-10	1.2204	1.1502	1.2948	0.1767	0.1496	'2595/1098/126'	'223276/78185/7065'	allelic	1
20002#1220#diabetes	6-31509904-A-G	MICB	missense_variant	28170	9574	329767	121281	1.11e-10	1.0821	1.0564	1.1085	0.2537	0.2689	'1291/6992/10589'	'16663/87955/120906'	allelic	1
diabetes mellitus union	6-32396067-C-T	BTNL2	synonymous_variant	21208	46962	157673	369603	1.12e-10	1.0586	1.0405	1.077	0.3111	0.299	'16173/14616/3296'	'129922/109759/23957'	allelic	1
20002#1220#diabetes	6-31161839-A-G	TCF19	missense_variant	28916	9140	338682	115976	1.12e-10	1.0833	1.0572	1.1102	0.2402	0.2551	'1074/6992/10962'	'14813/86350/126166'	allelic	1
Union#E14#E14 Unspecified diabetes mellitus	11-17387083-C-T	KCNJ11	missense_variant	26709	15859	344938	191472	1.16e-10	0.9349	0.916	0.9542	0.3726	0.357	'2957/9945/8382'	'34182/123108/110915'	allelic	0
Union#E10#E10 Insulin-dependent diabetes mellitus strict	6-32220606-T-C	NOTCH4	missense_variant	945	889	263018	334846	1.17e-10	1.3533	1.2347	1.4833	0.4847	0.4399	'231/427/259'	'94163/146520/58249'	allelic	1
Union#E11#E11 Non-insulin-dependent diabetes mellitus	17-42564217-C-T	COASY	non_coding_transcript_exon_variant	17084	42430	144092	380710	1.19e-10	1.0638	1.044	1.084	0.2871	0.2746	'15178/12074/2505'	'138380/103950/20071'	allelic	0
20002#1220#diabetes	6-31530467-G-GC	DDX39B	non_coding_transcript_exon_variant	5567	32197	61131	390165	1.2e-10	1.1036	1.0713	1.1368	0.1474	0.1355	'13784/4629/469'	'168940/52285/4423'	allelic	1
Union#E10#E10 Insulin-dependent diabetes mellitus strict	6-32223953-G-A	NOTCH4	5_prime_UTR_premature_start_codon_gain_variant	430	1398	179681	412847	1.23e-10	0.7067	0.6342	0.7875	0.2352	0.3032	'527/344/43'	'144850/123147/28267'	allelic	1
diabetes mellitus union	6-32200994-G-T	NOTCH4	synonymous_variant	10918	57550	79453	450101	1.23e-10	1.0747	1.0515	1.0984	0.1595	0.15	'24241/9068/925'	'191459/67183/6135'	allelic	1
Union#E11#E11 Non-insulin-dependent diabetes mellitus	6-31689636-T-C	ABHD16A	synonymous_variant	44493	16161	385600	149030	1.23e-10	1.064	1.0441	1.0844	0.2664	0.2788	'2235/11691/16401'	'21007/107016/139292'	allelic	1
Union#E10#E10 Insulin-dependent diabetes mellitus strict	6-32741532-A-G	HLA-DQA2	splice_region_variant	1263	565	450009	144095	1.24e-10	0.7158	0.6481	0.7906	0.3091	0.2425	'77/411/426'	'17705/108685/170662'	allelic	1
20002#1220#diabetes	6-31161865-A-C	TCF19	synonymous_variant	28913	9137	338593	115895	1.26e-10	1.0831	1.057	1.1099	0.2401	0.255	'1074/6989/10962'	'14814/86267/126163'	allelic	1
20002#1220#diabetes	6-31546470-A-G	ATP6V1G2	splice_region_variant	5566	32188	61126	390046	1.26e-10	1.1034	1.0711	1.1367	0.1474	0.1355	'13777/4634/466'	'168864/52318/4404'	allelic	1
20002#1220#diabetes	6-33416696-C-T	CUTA	missense_variant	1128	36890	10993	443199	1.28e-10	1.2328	1.1584	1.3119	0.0297	0.0242	'17903/1084/22'	'216233/10733/130'	allelic	1
Union#E10#E10 Insulin-dependent diabetes mellitus	6-31960529-A-G	SKIV2L	missense_variant	571	7045	59134	555790	1.29e-10	0.7618	0.6992	0.8299	0.075	0.0962	'3265/515/28'	'251269/53252/2941'	allelic	1
Union#E10#E10 Insulin-dependent diabetes mellitus strict	6-30110498-C-T	TRIM31	missense_variant	424	1416	102860	496552	1.32e-10	1.4455	1.2966	1.6115	0.2304	0.1716	'543/330/47'	'205951/84650/9105'	allelic	1
Union#E10#E10 Insulin-dependent diabetes mellitus strict	6-28923399-T-C	TRIM27	synonymous_variant	311	1533	70637	529279	1.33e-10	1.5201	1.3453	1.7176	0.1687	0.1177	'634/265/23'	'233543/62193/4222'	allelic	1
Union#E10#E10 Insulin-dependent diabetes mellitus	6-31970330-A-G	DXO	non_coding_transcript_exon_variant	1058	6576	70599	546469	1.37e-10	1.2453	1.1665	1.3295	0.1386	0.1144	'2832/912/73'	'242065/62339/4130'	allelic	1
Union#E10#E10 Insulin-dependent diabetes mellitus	6-31947463-C-T	CFB	synonymous_variant	115	7529	4770	612812	1.38e-10	1.9623	1.6287	2.3643	0.015	0.0077	'3709/111/2'	'304040/4732/19'	allelic	1
Union#E11#E11 Non-insulin-dependent diabetes mellitus	2-164694691-T-C	COBLL1	missense_variant	6822	53860	64872	470040	1.57e-10	0.9177	0.8938	0.9424	0.1124	0.1213	'23902/6056/383'	'206562/56916/3978'	allelic	0
diabetes mellitus union	6-31138114-A-G	PSORS1C2	missense_variant	60157	8181	460718	67826	1.59e-10	1.0825	1.0564	1.1093	0.1197	0.1283	'502/7177/26490'	'4609/58608/201055'	allelic	1
Union#E14#E14 Unspecified diabetes mellitus	11-17388025-T-C	KCNJ11	missense_variant	26693	15829	344831	191261	1.6e-10	0.9353	0.9164	0.9546	0.3723	0.3568	'2954/9921/8386'	'34168/122925/110953'	allelic	0
Union#E14#E14 Unspecified diabetes mellitus	6-32829532-T-G	TAP2	synonymous_variant	2322	40276	25498	511326	1.61e-10	1.1561	1.1067	1.2078	0.0545	0.0475	'19056/2164/79'	'243528/24270/614'	allelic	1
Union#E10#E10 Insulin-dependent diabetes mellitus	6-29889582-C-A	HLA-H	non_coding_transcript_exon_variant	5040	2166	383913	194359	1.64e-10	1.178	1.1198	1.2392	0.3006	0.3361	'486/1194/1923'	'44791/104777/139568'	allelic	1
Union#E11#E11 Non-insulin-dependent diabetes mellitus	6-31659746-C-T	C6orf47	missense_variant	44480	16202	385476	149326	1.69e-10	1.0635	1.0435	1.0838	0.267	0.2792	'2249/11704/16388'	'21084/107158/139159'	allelic	1
Union#E10#E10 Insulin-dependent diabetes mellitus strict	6-32443796-C-T	HLA-DRA	synonymous_variant	26	1816	23909	575157	1.71e-10	0.3444	0.2338	0.5073	0.0141	0.0399	'896/24/1'	'276122/22913/498'	allelic	1
Union#E14#E14 Unspecified diabetes mellitus	2-43292838-C-T	THADA	missense_variant	5032	37528	69133	467285	1.74e-10	0.9063	0.8791	0.9344	0.1182	0.1289	'16564/4400/316'	'203584/60117/4508'	allelic	0
Union#E11#E11 Non-insulin-dependent diabetes mellitus	6-31628105-C-A	PRRC2A	missense_variant	44413	16225	384783	149483	1.76e-10	1.0634	1.0435	1.0838	0.2676	0.2798	'2262/11701/16356'	'21181/107121/138831'	allelic	1
Union#E10#E10 Insulin-dependent diabetes mellitus	6-32829970-T-C	TAP2	synonymous_variant	70	7572	2351	615235	1.76e-10	2.4192	1.9053	3.0718	0.0092	0.0038	'3751/70/0'	'306447/2341/5'	allelic	1
Union#E10#E10 Insulin-dependent diabetes mellitus strict	6-30110553-C-T	TRIM31	synonymous_variant	422	1422	102153	496773	1.87e-10	1.4432	1.2943	1.6091	0.2289	0.1706	'546/330/46'	'206329/84115/9019'	allelic	1
Union#E10#E10 Insulin-dependent diabetes mellitus strict	6-31157072-C-T	CCHCR1	stop_gained	1019	791	289257	303383	1.92e-10	1.3512	1.2311	1.4829	0.437	0.4881	'182/427/296'	'78492/146399/71429'	allelic	1
20002#1220#diabetes	6-31506180-C-G	MICB	missense_variant	5862	32174	64585	389873	1.94e-10	1.0998	1.0684	1.1323	0.1541	0.1421	'13650/4874/494'	'167324/55225/4680'	allelic	1
Union#E11#E11 Non-insulin-dependent diabetes mellitus strict	11-17396930-C-A	ABCC8	missense_variant	34465	20409	341135	190389	1.97e-10	0.9425	0.9255	0.9598	0.3719	0.3582	'3825/12759/10853'	'34040/122309/109413'	allelic	0
Union#E14#E14 Unspecified diabetes mellitus	2-43505684-T-C	THADA	missense_variant	4143	38297	57452	477374	1.97e-10	0.8989	0.8695	0.9292	0.0976	0.1074	'17306/3685/229'	'213141/51092/3180'	allelic	0
Union#E10#E10 Insulin-dependent diabetes mellitus	6-28329536-T-A	ZSCAN31	missense_variant	1457	6181	100734	516686	2.09e-10	1.2091	1.1415	1.2806	0.1908	0.1632	'2503/1175/141'	'216231/84224/8255'	allelic	1
Union#E10#E10 Insulin-dependent diabetes mellitus	6-31954663-TGTCTCGATCCCG-T	NELFE	conservative_inframe_deletion	116	7508	4866	611412	2.09e-10	1.9413	1.6126	2.3371	0.0152	0.0079	'3698/112/2'	'303291/4830/18'	allelic	1
Union#E11#E11 Non-insulin-dependent diabetes mellitus	6-31633567-T-C	PRRC2A	missense_variant	44427	16225	385028	149488	2.12e-10	1.0631	1.0432	1.0834	0.2675	0.2797	'2262/11701/16363'	'21144/107200/138914'	allelic	1
Union#E11#E11 Non-insulin-dependent diabetes mellitus	6-31150788-C-G	CCHCR1	synonymous_variant	45842	14748	397751	136285	2.26e-10	1.065	1.0444	1.0861	0.2434	0.2552	'1769/11210/17316'	'17502/101281/148235'	allelic	1
diabetes mellitus union	11-72697010-G-C	ARAP1	missense_variant	17400	51110	140622	389434	2.27e-10	0.9428	0.9258	0.9602	0.254	0.2653	'19101/12908/2246'	'143236/102962/18830'	allelic	0
Union#E11#E11 Non-insulin-dependent diabetes mellitus	1-119915381-A-T	NOTCH2	synonymous_variant	7037	53619	57481	477237	2.28e-10	1.0896	1.0613	1.1187	0.116	0.1075	'23707/6205/416'	'213041/51155/3163'	allelic	0
Union#E11#E11 Non-insulin-dependent diabetes mellitus	6-31162725-T-C	TCF19	3_prime_UTR_variant	46013	14689	399262	135756	2.32e-10	1.0651	1.0445	1.0861	0.242	0.2537	'1738/11213/17400'	'17282/101192/149035'	allelic	1
Union#E10#E10 Insulin-dependent diabetes mellitus strict	6-32403058-T-C	BTNL2	missense_variant	806	1034	218593	379103	2.34e-10	1.3519	1.2327	1.4825	0.438	0.3657	'276/482/162'	'120764/137575/40509'	allelic	1
Union#E11#E11 Non-insulin-dependent diabetes mellitus	19-44892887-C-T	TOMM40	synonymous_variant	8213	52341	77432	456170	2.35e-10	0.9244	0.9021	0.9473	0.1356	0.1451	'22603/7135/539'	'195082/66006/5713'	allelic	0
Union#E14#E14 Unspecified diabetes mellitus	6-31727591-G-A	DDAH2	missense_variant	1754	40848	18866	518010	2.39e-10	1.179	1.1216	1.2394	0.0412	0.0351	'19586/1676/39'	'249909/18192/337'	allelic	1
Union#E10#E10 Insulin-dependent diabetes mellitus strict	6-30199109-C-T	TRIM26	5_prime_UTR_variant	402	1438	96676	500700	2.57e-10	1.4479	1.296	1.6175	0.2185	0.1618	'558/322/40'	'210104/80492/8092'	allelic	1
Union#E14#E14 Unspecified diabetes mellitus	5-103201584-A-G	PPIP5K2	missense_variant	2451	39969	27095	507997	2.61e-10	1.1497	1.1018	1.1997	0.0578	0.0506	'18835/2299/76'	'241143/25711/692'	allelic	0
Union#E11#E11 Non-insulin-dependent diabetes mellitus strict	11-17387083-C-T	KCNJ11	missense_variant	34513	20329	341662	189744	2.64e-10	0.9428	0.9258	0.9602	0.3707	0.3571	'3795/12739/10887'	'33829/122086/109788'	allelic	0
Union#E11#E11 Non-insulin-dependent diabetes mellitus	6-31161839-A-G	TCF19	missense_variant	46022	14664	399289	135485	2.64e-10	1.0649	1.0443	1.086	0.2416	0.2534	'1735/11194/17414'	'17235/101015/149137'	allelic	1
Union#E11#E11 Non-insulin-dependent diabetes mellitus	6-31161865-A-C	TCF19	synonymous_variant	46013	14655	399191	135393	2.7e-10	1.0649	1.0442	1.086	0.2416	0.2533	'1735/11185/17414'	'17235/100923/149134'	allelic	1
Union#E10#E10 Insulin-dependent diabetes mellitus strict	6-32745411-C-T	HLA-DQA2	splice_region_variant	1269	565	452768	145256	2.77e-10	0.7206	0.6524	0.7958	0.3081	0.2429	'77/411/429'	'17725/109806/171481'	allelic	1
20002#1220#diabetes	6-32829532-T-G	TAP2	synonymous_variant	2090	35978	21628	433174	2.8e-10	1.1635	1.111	1.2184	0.0549	0.0476	'17017/1944/73'	'206298/20578/525'	allelic	1
Union#E10#E10 Insulin-dependent diabetes mellitus strict	11-2169721-C-T	TH	missense_variant	796	1046	215966	383016	2.9e-10	1.3496	1.2306	1.4802	0.4321	0.3606	'298/450/173'	'122563/137890/39038'	allelic	0
Union#E11#E11 Non-insulin-dependent diabetes mellitus strict	11-17388025-T-C	KCNJ11	missense_variant	34493	20299	341599	189559	2.91e-10	0.9429	0.9259	0.9603	0.3705	0.3569	'3793/12713/10890'	'33807/121945/109827'	allelic	0
Union#E10#E10 Insulin-dependent diabetes mellitus strict	6-30112497-G-A	TRIM31	synonymous_variant	430	1412	105215	494501	2.95e-10	1.4313	1.2845	1.5948	0.2334	0.1754	'540/332/49'	'204112/86277/9469'	allelic	1
Union#E11#E11 Non-insulin-dependent diabetes mellitus strict	11-72697010-G-C	ARAP1	missense_variant	13900	40964	141297	390355	3.02e-10	0.9374	0.9187	0.9565	0.2534	0.2658	'15334/10296/1802'	'143481/103393/18952'	allelic	0
Union#E14#E14 Unspecified diabetes mellitus	6-32184157-A-G	AGER	non_coding_transcript_exon_variant	8970	33602	106173	430147	3.07e-10	1.0815	1.0556	1.108	0.2107	0.198	'13314/6974/998'	'172735/84677/10748'	allelic	1
Union#E10#E10 Insulin-dependent diabetes mellitus	6-30199109-C-T	TRIM26	5_prime_UTR_variant	1441	6167	99634	515084	3.16e-10	1.208	1.1402	1.2798	0.1894	0.1621	'2495/1177/132'	'216000/83084/8275'	allelic	1
20002#1220#diabetes	6-31355639-G-C	HLA-B	non_coding_transcript_exon_variant	5975	31801	66036	385856	3.29e-10	1.0978	1.0666	1.13	0.1582	0.1461	'13415/4971/502'	'164944/55968/5034'	allelic	1
Union#E10#E10 Insulin-dependent diabetes mellitus strict	6-29889582-C-A	HLA-H	non_coding_transcript_exon_variant	1280	464	373078	188806	3.32e-10	1.3961	1.2552	1.5527	0.2661	0.336	'91/282/499'	'43615/101576/135751'	allelic	1
Union#E10#E10 Insulin-dependent diabetes mellitus strict	6-32741427-G-C	HLA-DQA2	5_prime_UTR_variant	513	1313	130136	466148	3.34e-10	1.3995	1.2635	1.5502	0.2809	0.2182	'485/343/85'	'182487/101174/14481'	allelic	1
Union#E11#E11 Non-insulin-dependent diabetes mellitus strict	19-44892887-C-T	TOMM40	synonymous_variant	7433	47341	77211	453299	3.56e-10	0.9218	0.8985	0.9457	0.1357	0.1455	'20433/6475/479'	'193762/65775/5718'	allelic	0
Union#E10#E10 Insulin-dependent diabetes mellitus	6-31164872-A-C	POU5F1	splice_region_variant	5402	2148	416730	194362	3.59e-10	1.1729	1.1154	1.2334	0.2845	0.3181	'304/1540/1931'	'31530/131302/142714'	allelic	1
diabetes mellitus union	1-119895095-G-A	ADAM30	synonymous_variant	9139	59417	66196	464182	3.68e-10	1.0786	1.0535	1.1042	0.1333	0.1248	'25748/7921/609'	'203149/57884/4156'	allelic	0
Union#E11#E11 Non-insulin-dependent diabetes mellitus	7-157207482-T-C	UBE3C	synonymous_variant	20447	40215	187041	347617	3.68e-10	0.9449	0.9283	0.9619	0.3371	0.3498	'13327/13561/3443'	'113147/121323/32859'	allelic	0
diabetes mellitus union	15-23365106-G-A	GOLGA8S	stop_gained	12	68004	2	525912	3.7e-10	46.4013	10.3847	207.332	0.0001764	3.8e-06	'34002/0/6'	'262956/0/1'	allelic	0
Union#E10#E10 Insulin-dependent diabetes mellitus	6-27865396-A-G	HIST1H2AL	synonymous_variant	1177	6387	79595	529999	3.73e-10	1.2271	1.1526	1.3064	0.1556	0.1306	'2703/981/98'	'230864/68271/5662'	allelic	1
Union#E10#E10 Insulin-dependent diabetes mellitus	6-28272137-G-A	ZSCAN26	missense_variant	1445	6193	100018	517096	3.79e-10	1.2063	1.1387	1.2779	0.1892	0.1621	'2510/1173/136'	'216750/83596/8211'	allelic	1
Union#E14#E14 Unspecified diabetes mellitus	6-32058086-C-T	TNXB	synonymous_variant	7812	34776	92019	444727	3.87e-10	1.0857	1.0583	1.1138	0.1834	0.1714	'14273/6230/791'	'184252/76223/7898'	allelic	1
Union#E10#E10 Insulin-dependent diabetes mellitus	6-31880663-A-T	EHMT2-AS1	non_coding_transcript_exon_variant	496	7136	30068	586984	3.9e-10	1.3569	1.2379	1.4873	0.065	0.0487	'3330/476/10'	'279248/28488/790'	allelic	1
Union#E10#E10 Insulin-dependent diabetes mellitus strict	6-31558135-C-T	NFKBIL1	missense_variant	1751	91	547232	52704	4.02e-10	1.8532	1.5008	2.2883	0.0494	0.0878	'0/91/830'	'2402/47900/249666'	allelic	1
diabetes mellitus union	6-32187221-C-T	PBX2	non_coding_transcript_exon_variant	17886	50304	132514	394994	4.15e-10	1.0598	1.0408	1.0793	0.2623	0.2512	'18593/13118/2384'	'148304/98386/17064'	allelic	1
Union#E14#E14 Unspecified diabetes mellitus	6-31538847-T-C	DDX39B	synonymous_variant	34603	7739	429520	104164	4.18e-10	1.0843	1.057	1.1124	0.1828	0.1952	'690/6359/14122'	'10461/83242/173139'	allelic	1
Union#E14#E14 Unspecified diabetes mellitus	6-32223881-T-TAGCAGC	NOTCH4	disruptive_inframe_insertion	6069	36245	70720	462568	4.39e-10	1.0952	1.0646	1.1267	0.1434	0.1326	'15598/5049/510'	'200884/60800/4960'	allelic	1
20003#1140884600#metformin	2-43292838-C-T	THADA	missense_variant	2292	17866	70446	478060	4.39e-10	0.8706	0.8329	0.9099	0.1137	0.1284	'7922/2022/135'	'208397/61266/4590'	allelic	0
20003#1140884600#metformin	5-103003107-A-G	PAM	missense_variant	1185	18677	26853	514675	4.41e-10	1.2161	1.1453	1.2912	0.0597	0.0496	'8785/1107/39'	'244589/25497/678'	allelic	0
Union#E10#E10 Insulin-dependent diabetes mellitus strict	6-31138114-A-G	PSORS1C2	missense_variant	1689	151	521335	76687	4.45e-10	1.6453	1.3928	1.9437	0.0821	0.1282	'10/131/779'	'5150/66387/227474'	allelic	1
Union#E11#E11 Non-insulin-dependent diabetes mellitus strict	16-69936426-A-G	WWP2	synonymous_variant	41056	13842	391136	140592	4.52e-10	1.0661	1.0448	1.0879	0.2521	0.2644	'1795/10252/15402'	'18785/103022/144057'	allelic	0
diabetes mellitus union	6-31142614-G-C	CCHCR1	missense_variant	22712	45376	169440	357316	4.62e-10	1.0555	1.0378	1.0736	0.3336	0.3217	'15104/15168/3772'	'121610/114096/27672'	allelic	1
diabetes mellitus union	2-43592000-A-G	THADA	synonymous_variant	8470	59804	70020	458182	4.77e-10	0.9268	0.9047	0.9494	0.1241	0.1326	'26252/7300/585'	'198818/60546/4737'	allelic	0
Union#E10#E10 Insulin-dependent diabetes mellitus	6-28251883-G-A	ZKSCAN4	missense_variant	1434	6206	99298	518012	5.03e-10	1.2054	1.1377	1.2772	0.1877	0.1609	'2519/1168/133'	'217430/83152/8073'	allelic	1
Union#E10#E10 Insulin-dependent diabetes mellitus strict	6-32837530-C-T	TAP2	splice_region_variant	666	1170	176336	421270	5.22e-10	1.3599	1.2363	1.4959	0.3627	0.2951	'368/434/116'	'148728/123814/26261'	allelic	1
Union#E10#E10 Insulin-dependent diabetes mellitus	6-31164637-G-A	POU5F1	synonymous_variant	5423	2169	418065	195683	5.24e-10	1.1703	1.1131	1.2304	0.2857	0.3188	'304/1561/1931'	'31522/132639/142713'	allelic	1
Union#E11#E11 Non-insulin-dependent diabetes mellitus strict	2-43592000-A-G	THADA	synonymous_variant	6745	47935	70304	459418	5.38e-10	0.9195	0.8953	0.9444	0.1234	0.1327	'21066/5803/471'	'199370/60678/4813'	allelic	0
Union#E11#E11 Non-insulin-dependent diabetes mellitus	1-119895261-A-G	ADAM30	missense_variant	7054	53642	57715	477313	5.43e-10	1.0875	1.0593	1.1165	0.1162	0.1079	'23704/6234/410'	'212980/51353/3181'	allelic	0
Union#E10#E10 Insulin-dependent diabetes mellitus strict	6-31505769-A-G	MICB	missense_variant	1521	323	458678	140826	5.48e-10	1.4458	1.282	1.6305	0.1752	0.2349	'29/265/628'	'16492/107842/175418'	allelic	1
Union#E10#E10 Insulin-dependent diabetes mellitus strict	6-30112719-G-A	TRIM31	synonymous_variant	421	1419	103133	496757	5.56e-10	1.429	1.2815	1.5936	0.2288	0.1719	'546/327/47'	'205905/84947/9093'	allelic	1
Union#E10#E10 Insulin-dependent diabetes mellitus strict	6-32186508-A-G	PBX2	non_coding_transcript_exon_variant	587	1215	153491	436795	5.77e-10	1.3749	1.2456	1.5175	0.3257	0.26	'423/369/109'	'161928/112939/20276'	allelic	1
diabetes mellitus union	19-19268740-C-T	TM6SF2	missense_variant	5490	63014	38944	491072	5.8e-10	1.0986	1.0667	1.1314	0.0801	0.0735	'29012/4990/250'	'227452/36168/1388'	allelic	0
Union#E14#E14 Unspecified diabetes mellitus	6-32179919-G-A	RNF5	synonymous_variant	8943	33585	106033	430123	6.13e-10	1.0802	1.0543	1.1067	0.2103	0.1978	'13318/6949/997'	'172780/84563/10735'	allelic	1
Union#E11#E11 Non-insulin-dependent diabetes mellitus	2-164695843-GA-G	COBLL1	splice_region_variant	6528	53470	61935	466101	6.16e-10	0.9188	0.8943	0.944	0.1088	0.1173	'23839/5792/368'	'205889/54323/3806'	allelic	0
20002#1220#diabetes	6-32220606-T-C	NOTCH4	missense_variant	17263	20663	198868	254396	6.35e-10	1.0687	1.0465	1.0915	0.4552	0.4387	'5716/9231/4016'	'71749/110898/43985'	allelic	1
Union#E14#E14 Unspecified diabetes mellitus	6-32180254-A-G	RNF5	synonymous_variant	8885	33521	105360	429420	6.43e-10	1.0803	1.0543	1.1069	0.2095	0.197	'13316/6889/998'	'172775/83870/10745'	allelic	1
Union#E10#E10 Insulin-dependent diabetes mellitus	6-31166166-C-A	POU5F1	5_prime_UTR_premature_start_codon_gain_variant	5445	2191	419740	197368	6.56e-10	1.1686	1.1117	1.2283	0.2869	0.3198	'304/1583/1931'	'31528/134312/142714'	allelic	1
Union#E14#E14 Unspecified diabetes mellitus	11-17396930-C-A	ABCC8	missense_variant	26688	15880	344374	192134	7.22e-10	0.9376	0.9187	0.957	0.3731	0.3581	'2986/9908/8390'	'34400/123334/110520'	allelic	0
Union#E14#E14 Unspecified diabetes mellitus	5-14751196-C-T	ANKH	missense_variant	202	42410	3872	533150	7.3e-10	0.6558	0.5691	0.7558	0.0047	0.0072	'21108/194/4'	'264658/3834/19'	allelic	0
diabetes mellitus union	6-31166341-C-CGAG	TCF19	disruptive_inframe_insertion	49940	17366	380134	139990	7.67e-10	1.059	1.0398	1.0786	0.258	0.2691	'2393/12580/18680'	'20017/99956/140089'	allelic	1
diabetes mellitus union	6-31587353-A-G	LST1	non_coding_transcript_exon_variant	40851	26781	309737	213749	7.7e-10	1.0527	1.0356	1.07	0.396	0.4083	'5343/16095/12378'	'44489/124771/92483'	allelic	1
20002#1220#diabetes	11-17387083-C-T	KCNJ11	missense_variant	23829	14207	291893	162575	7.83e-10	0.9342	0.9142	0.9546	0.3735	0.3577	'2650/8907/7461'	'29102/104371/93761'	allelic	0
Union#E11#E11 Non-insulin-dependent diabetes mellitus	1-39349471-T-A	MACF1	splice_region_variant	13289	47235	111359	422027	7.93e-10	1.0662	1.0447	1.0881	0.2196	0.2088	'18398/10439/1425'	'167140/87747/11806'	allelic	0
Union#E10#E10 Insulin-dependent diabetes mellitus	6-31970343-C-T	DXO	synonymous_variant&splice_region_variant	306	7334	17088	600310	8.1e-10	1.4658	1.3061	1.645	0.0401	0.0277	'3517/300/3'	'291839/16632/228'	allelic	1
20003#1140884600#metformin	5-103201584-A-G	PPIP5K2	missense_variant	1211	18873	27558	519576	8.11e-10	1.2098	1.1401	1.2838	0.0603	0.0504	'8871/1131/40'	'246714/26148/705'	allelic	0
diabetes mellitus union	6-32186508-A-G	PBX2	non_coding_transcript_exon_variant	18220	49164	135301	386455	8.19e-10	1.0585	1.0395	1.0778	0.2704	0.2593	'17963/13238/2491'	'143461/99533/17884'	allelic	1
Union#E11#E11 Non-insulin-dependent diabetes mellitus	1-39336143-A-C	MACF1	missense_variant	13358	47294	111955	422525	8.37e-10	1.066	1.0445	1.0878	0.2202	0.2095	'18393/10508/1425'	'167119/88287/11834'	allelic	0
Union#E10#E10 Insulin-dependent diabetes mellitus	6-28260564-A-G	NKAPL	missense_variant	6168	1432	515249	99463	9.01e-10	0.8315	0.7847	0.881	0.1884	0.1618	'135/1162/2503'	'8266/82931/216159'	allelic	1
diabetes mellitus union	19-44892457-T-C	TOMM40	synonymous_variant	14032	54190	113975	414009	9.44e-10	0.9406	0.9223	0.9593	0.2057	0.2159	'21551/11088/1472'	'162412/89185/12395'	allelic	0
Union#E11#E11 Non-insulin-dependent diabetes mellitus strict	1-39336143-A-C	MACF1	missense_variant	12101	42753	111237	420073	9.49e-10	1.0689	1.0464	1.0918	0.2206	0.2094	'16615/9523/1289'	'166112/87849/11694'	allelic	0
20002#1220#diabetes	6-31166341-C-CGAG	TCF19	disruptive_inframe_insertion	27831	9547	325719	120443	9.61e-10	1.078	1.0522	1.1043	0.2554	0.27	'1310/6927/10452'	'17275/85893/119913'	allelic	1
Union#E11#E11 Non-insulin-dependent diabetes mellitus strict	1-39349471-T-A	MACF1	splice_region_variant	12040	42700	110670	419588	9.68e-10	1.069	1.0465	1.092	0.2199	0.2087	'16621/9458/1291'	'166134/87320/11675'	allelic	0
Union#E14#E14 Unspecified diabetes mellitus	6-32816899-C-T	HLA-DOB	missense_variant	1816	40712	19705	516487	9.78e-10	1.1692	1.1131	1.228	0.0427	0.0367	'19492/1728/44'	'248779/18929/388'	allelic	1
Union#E10#E10 Insulin-dependent diabetes mellitus	6-31165732-G-A	POU5F1	5_prime_UTR_variant	5414	2160	416143	193803	1.06e-09	1.1673	1.1102	1.2274	0.2852	0.3177	'304/1552/1931'	'31536/130731/142706'	allelic	1
20002#1220#diabetes	11-17388025-T-C	KCNJ11	missense_variant	23815	14179	291798	162380	1.08e-09	0.9347	0.9146	0.9551	0.3732	0.3575	'2647/8885/7465'	'29086/104208/93795'	allelic	0
Union#E10#E10 Insulin-dependent diabetes mellitus strict	6-29374998-G-A	OR12D3	missense_variant	314	1524	73041	526499	1.14e-09	1.4852	1.315	1.6774	0.1708	0.1218	'629/266/24'	'231248/64003/4519'	allelic	1
diabetes mellitus union	6-32061449-A-G	TNXB	synonymous_variant	47307	21263	359815	170567	1.17e-09	1.0547	1.0367	1.0729	0.3101	0.3216	'3328/14607/16350'	'27614/115339/122238'	allelic	1
20002#1220#diabetes	6-31161533-C-T	TCF19	missense_variant	6247	31801	69278	385322	1.19e-09	1.0926	1.0621	1.124	0.1642	0.1524	'13321/5159/544'	'163386/58550/5364'	allelic	1
Union#E10#E10 Insulin-dependent diabetes mellitus	6-32858490-C-T	PSMB9	missense_variant	91	7551	3613	613957	1.2e-09	2.0479	1.6612	2.5246	0.0119	0.0059	'3730/91/0'	'305182/3593/10'	allelic	1
diabetes mellitus union	6-32223881-T-TAGCAGC	NOTCH4	disruptive_inframe_insertion	9594	58528	69719	457005	1.21e-09	1.0745	1.0501	1.0995	0.1408	0.1324	'25233/8062/766'	'198504/59997/4861'	allelic	1
Union#E11#E11 Non-insulin-dependent diabetes mellitus strict	2-164694691-T-C	COBLL1	missense_variant	6171	48715	64471	467313	1.23e-09	0.9182	0.8931	0.944	0.1124	0.1212	'21619/5477/347'	'205358/56597/3937'	allelic	0
Union#E10#E10 Insulin-dependent diabetes mellitus	6-32660883-T-C	HLA-DQB1	splice_acceptor_variant	116	7458	15723	596805	1.32e-09	0.5904	0.4911	0.7097	0.0153	0.0257	'3673/112/2'	'290775/15255/234'	allelic	1
20002#1220#diabetes	6-32061449-A-G	TNXB	synonymous_variant	26336	11738	307804	147102	1.34e-09	1.0723	1.0483	1.0968	0.3083	0.3234	'1840/8058/9139'	'23927/99248/104278'	allelic	1
Union#E11#E11 Non-insulin-dependent diabetes mellitus	6-31538847-T-C	DDX39B	synonymous_variant	49179	11177	427869	103939	1.34e-09	1.0689	1.046	1.0922	0.1852	0.1954	'1051/9075/20052'	'10416/83107/172381'	allelic	1
diabetes mellitus union	6-31144825-G-C	CCHCR1	non_coding_transcript_exon_variant	22658	45300	169456	357072	1.38e-09	1.054	1.0362	1.072	0.3334	0.3218	'15062/15176/3741'	'121338/114396/27530'	allelic	1
Union#E11#E11 Non-insulin-dependent diabetes mellitus	1-39370145-A-G	MACF1	missense_variant	13298	47204	111578	421882	1.41e-09	1.0652	1.0437	1.0871	0.2198	0.2092	'18378/10448/1425'	'167008/87866/11856'	allelic	0
Union#E11#E11 Non-insulin-dependent diabetes mellitus	6-31546087-A-T	ATP6V1G2	non_coding_transcript_exon_variant	49146	11338	427908	105462	1.45e-09	1.0683	1.0456	1.0915	0.1875	0.1977	'1071/9196/19975'	'10547/84368/171770'	allelic	1
Union#E10#E10 Insulin-dependent diabetes mellitus	6-27911422-C-A	OR2B2	missense_variant	1038	6588	69896	546216	1.48e-09	1.2313	1.1527	1.3152	0.1361	0.1134	'2848/892/73'	'242230/61756/4070'	allelic	1
20002#1220#diabetes	6-32403058-T-C	BTNL2	missense_variant	14465	23491	165642	287560	1.51e-09	1.069	1.0462	1.0923	0.3811	0.3655	'7247/8997/2734'	'91752/104056/30793'	allelic	1
Union#E10#E10 Insulin-dependent diabetes mellitus	6-31869199-G-A	SLC44A4	missense_variant	109	7533	4638	612924	1.59e-09	1.9122	1.5793	2.3153	0.0143	0.0075	'3714/105/2'	'304162/4600/19'	allelic	1
20002#1220#diabetes	6-32816899-C-T	HLA-DOB	missense_variant	1637	36369	16734	437528	1.62e-09	1.1769	1.1174	1.2395	0.0431	0.0368	'17408/1553/42'	'210756/16016/359'	allelic	1
diabetes mellitus union	1-39349471-T-A	MACF1	splice_region_variant	14937	53419	110219	418423	1.62e-09	1.0615	1.0412	1.0822	0.2185	0.2085	'20843/11733/1602'	'165775/86873/11673'	allelic	0
Union#E14#E14 Unspecified diabetes mellitus	20-44413724-C-T	HNF4A	missense_variant	1500	41030	16058	520090	1.71e-09	1.1841	1.122	1.2496	0.0353	0.03	'19796/1438/31'	'252274/15542/258'	allelic	0
Union#E11#E11 Non-insulin-dependent diabetes mellitus strict	1-39370145-A-G	MACF1	missense_variant	12049	42675	110899	419447	1.71e-09	1.0679	1.0454	1.0909	0.2202	0.2091	'16604/9467/1291'	'165994/87459/11720'	allelic	0
Union#E11#E11 Non-insulin-dependent diabetes mellitus	6-31947158-A-G	CFB	synonymous_variant	49279	11395	428915	105903	1.73e-09	1.0678	1.0451	1.0909	0.1878	0.198	'1113/9169/20055'	'10627/84649/172133'	allelic	1
Union#E14#E14 Unspecified diabetes mellitus	6-31546087-A-T	ATP6V1G2	non_coding_transcript_exon_variant	34588	7876	429516	105684	1.74e-09	1.0806	1.0535	1.1083	0.1855	0.1975	'706/6464/14062'	'10579/84526/172495'	allelic	1
diabetes mellitus union	2-43578600-C-T	THADA	synonymous_variant	8147	59525	67188	455490	1.76e-09	0.9279	0.9054	0.9509	0.1204	0.1285	'26266/6993/577'	'198794/57902/4643'	allelic	0
Union#E10#E10 Insulin-dependent diabetes mellitus strict	6-28301047-A-G	PGBD1	missense_variant	298	1544	68851	530895	1.78e-09	1.4882	1.3143	1.6851	0.1618	0.1148	'646/252/23'	'235086/60723/4064'	allelic	1
20002#1220#diabetes	6-31145253-A-G	CCHCR1	synonymous_variant	30005	7745	352578	98512	1.8e-09	1.0824	1.0547	1.1109	0.2052	0.2184	'807/6131/11937'	'11188/76136/138221'	allelic	1
diabetes mellitus union	17-42570011-A-G	MLX	missense_variant	20167	48241	150176	379094	1.83e-09	1.0553	1.037	1.0739	0.2948	0.2837	'17044/14153/3007'	'135844/107406/21385'	allelic	0
Union#E11#E11 Non-insulin-dependent diabetes mellitus	1-39357360-A-AT	MACF1	splice_region_variant	12739	46789	106866	418362	1.86e-09	1.0659	1.044	1.0882	0.214	0.2035	'18386/10017/1361'	'167042/84278/11294'	allelic	0
20002#1220#diabetes	6-31558135-C-T	NFKBIL1	missense_variant	35037	3023	414603	40201	1.86e-09	1.1238	1.0813	1.168	0.0794	0.0884	'118/2787/16125'	'1872/36457/189073'	allelic	1
diabetes mellitus union	1-39336143-A-C	MACF1	missense_variant	15010	53484	110797	418941	1.87e-09	1.0612	1.0409	1.0818	0.2191	0.2092	'20838/11808/1601'	'165766/87409/11694'	allelic	0
Union#E11#E11 Non-insulin-dependent diabetes mellitus	6-31558135-C-T	NFKBIL1	missense_variant	55814	4880	488128	46858	1.88e-09	1.0979	1.0647	1.1322	0.0804	0.0876	'196/4488/25663'	'2162/42534/222797'	allelic	1
Union#E11#E11 Non-insulin-dependent diabetes mellitus	6-31505769-A-G	MICB	missense_variant	47091	13569	409249	125391	1.9e-09	1.0633	1.0422	1.0849	0.2237	0.2345	'1517/10535/18278'	'14707/95977/156636'	allelic	1
diabetes mellitus union	6-32058086-C-T	TNXB	synonymous_variant	12372	56174	90794	439382	2e-09	1.0658	1.044	1.0882	0.1805	0.1713	'23120/9934/1219'	'182134/75114/7840'	allelic	1
Union#E10#E10 Insulin-dependent diabetes mellitus strict	6-31164872-A-C	POU5F1	splice_region_variant	1359	465	404137	189603	2.02e-09	1.3711	1.2339	1.5236	0.2549	0.3193	'64/337/511'	'30915/127773/138182'	allelic	1
20002#1220#diabetes	16-75224719-C-T	CTRB1	synonymous_variant	3166	34892	41964	412620	2.04e-09	0.8922	0.8591	0.9265	0.0832	0.0923	'15997/2898/134'	'187285/38050/1957'	allelic	0
Union#E10#E10 Insulin-dependent diabetes mellitus	6-27807919-G-C	HIST1H2BL	5_prime_UTR_variant	1209	6419	82739	532981	2.04e-09	1.2133	1.1405	1.2907	0.1585	0.1344	'2703/1013/98'	'230791/71399/5670'	allelic	1
diabetes mellitus union	2-164694691-T-C	COBLL1	missense_variant	7763	60775	64220	465978	2.08e-09	0.9268	0.9039	0.9503	0.1133	0.1211	'26947/6881/441'	'204788/56402/3909'	allelic	0
diabetes mellitus union	4-6323359-G-A	PPP2R2C	synonymous_variant	40946	27508	310350	219092	2.1e-09	1.0508	1.0339	1.068	0.4018	0.4138	'5609/16290/12328'	'45627/127838/91256'	allelic	0
Union#E11#E11 Non-insulin-dependent diabetes mellitus	1-119935375-C-A	NOTCH2	non_coding_transcript_exon_variant	8019	52585	66111	468017	2.11e-09	1.0796	1.053	1.1067	0.1323	0.1238	'22821/6943/538'	'205123/57771/4170'	allelic	0
Union#E10#E10 Insulin-dependent diabetes mellitus strict	6-27911422-C-A	OR2B2	missense_variant	294	1548	67705	531049	2.16e-09	1.4897	1.3147	1.6879	0.1596	0.1131	'648/252/21'	'235640/59769/3968'	allelic	1
Union#E14#E14 Unspecified diabetes mellitus	6-31143403-T-C	CCHCR1	synonymous_variant	31146	11436	385129	151301	2.21e-09	1.07	1.0464	1.094	0.2686	0.2821	'1518/8400/11373'	'21408/108485/138322'	allelic	1
diabetes mellitus union	9-136340958-C-T	GPSM1	missense_variant	15745	52689	127252	402074	2.23e-09	0.9442	0.9265	0.9622	0.2301	0.2404	'20272/12145/1800'	'152919/96236/15508'	allelic	0
Union#E10#E10 Insulin-dependent diabetes mellitus	1-113900413-C-G	AP4B1-AS1	non_coding_transcript_exon_variant	2978	4630	220293	394853	2.24e-09	1.1529	1.1007	1.2075	0.3914	0.3581	'1428/1774/602'	'126828/141197/39548'	allelic	0
Union#E10#E10 Insulin-dependent diabetes mellitus strict	6-31164637-G-A	POU5F1	synonymous_variant	1363	469	405544	190986	2.25e-09	1.3686	1.2321	1.5203	0.256	0.3202	'64/341/511'	'30907/129172/138186'	allelic	1
diabetes mellitus union	4-6323291-A-T	PPP2R2C	3_prime_UTR_variant	41021	27221	311025	216887	2.27e-09	1.0508	1.0339	1.0681	0.3989	0.4108	'5547/16127/12447'	'45045/126797/92114'	allelic	0
Union#E10#E10 Insulin-dependent diabetes mellitus	6-27807896-A-G	HIST1H2BL	missense_variant	1217	6427	83434	533824	2.33e-09	1.2115	1.139	1.2887	0.1592	0.1352	'2703/1021/98'	'230855/72114/5660'	allelic	1
Union#E10#E10 Insulin-dependent diabetes mellitus	6-32096321-C-T	TNXB	missense_variant	500	7144	51776	565734	2.35e-09	0.7647	0.6981	0.8377	0.0654	0.0838	'3334/476/12'	'259219/47296/2240'	allelic	1
Union#E10#E10 Insulin-dependent diabetes mellitus	6-31138114-A-G	PSORS1C2	missense_variant	6815	801	536857	78527	2.37e-09	1.2445	1.1562	1.3395	0.1052	0.1276	'43/715/3050'	'5265/67997/234430'	allelic	1
diabetes mellitus union	6-32058330-C-T	TNXB	missense_variant	49059	19391	373802	155888	2.37e-09	1.0551	1.0366	1.0739	0.2833	0.2943	'2798/13795/17632'	'23130/109628/132087'	allelic	1
diabetes mellitus union	6-31166398-C-T	POU5F1	5_prime_UTR_premature_start_codon_gain_variant	35524	32214	268400	255562	2.41e-09	1.05	1.0333	1.067	0.4756	0.4877	'7806/16602/9461'	'63127/129308/69546'	allelic	1
Union#E14#E14 Unspecified diabetes mellitus	6-32335915-T-A	C6orf10	missense_variant	5792	36476	67594	465160	2.41e-09	1.0927	1.0616	1.1247	0.137	0.1269	'15799/4878/457'	'203319/58522/4536'	allelic	1
20002#1220#diabetes	6-30951614-G-A	DPCR1	synonymous_variant	6641	31431	73951	380955	2.43e-09	1.0884	1.0588	1.1189	0.1744	0.1626	'12981/5469/586'	'159595/61765/6093'	allelic	1
Union#E10#E10 Insulin-dependent diabetes mellitus strict	6-32187221-C-T	PBX2	non_coding_transcript_exon_variant	575	1257	150322	446578	2.44e-09	1.359	1.2311	1.5002	0.3139	0.2518	'448/361/107'	'167465/111648/19337'	allelic	1
Union#E11#E11 Non-insulin-dependent diabetes mellitus strict	6-31143403-T-C	CCHCR1	synonymous_variant	40017	14841	381300	150150	2.46e-09	1.0618	1.041	1.083	0.2705	0.2825	'1997/10847/14585'	'21230/107690/136805'	allelic	1
Union#E11#E11 Non-insulin-dependent diabetes mellitus strict	17-42570011-A-G	MLX	missense_variant	16185	38601	150388	380442	2.47e-09	1.0607	1.0404	1.0814	0.2954	0.2833	'13630/11341/2422'	'136473/107496/21446'	allelic	0
Union#E10#E10 Insulin-dependent diabetes mellitus strict	6-32196022-T-C	NOTCH4	synonymous_variant	47	1797	32522	567544	2.47e-09	0.4564	0.3416	0.6099	0.0255	0.0542	'876/45/1'	'268367/30810/856'	allelic	1
Union#E10#E10 Insulin-dependent diabetes mellitus	6-31412154-G-A	MICA	missense_variant	2800	4836	246899	370051	2.51e-09	0.8678	0.8281	0.9094	0.3667	0.4002	'1553/1730/535'	'111361/147329/49785'	allelic	1
20002#1220#diabetes	6-31736288-GTTC-G	CLIC1	conservative_inframe_deletion	1658	36384	16999	437699	2.54e-09	1.1733	1.1144	1.2354	0.0436	0.0374	'17406/1572/43'	'210667/16365/317'	allelic	1
Union#E11#E11 Non-insulin-dependent diabetes mellitus strict	16-75224719-C-T	CTRB1	synonymous_variant	4648	50236	49079	482535	2.63e-09	0.9097	0.8815	0.9387	0.0847	0.0923	'22986/4264/192'	'219018/44499/2290'	allelic	0
Union#E10#E10 Insulin-dependent diabetes mellitus	6-27867494-T-C	HIST1H1B	synonymous_variant	1212	6420	83167	533659	2.67e-09	1.2114	1.1388	1.2886	0.1588	0.1348	'2702/1016/98'	'230902/71855/5656'	allelic	1
Union#E10#E10 Insulin-dependent diabetes mellitus	1-113697697-T-TA	PHTF1	3_prime_UTR_variant	5441	2023	455098	144472	2.68e-09	0.8538	0.811	0.8988	0.271	0.241	'278/1467/1987'	'18801/106870/174114'	allelic	0
Union#E11#E11 Non-insulin-dependent diabetes mellitus	6-32853670-C-T	TAP1	synonymous_variant	7464	53252	61393	473757	2.71e-09	1.0816	1.0542	1.1097	0.1229	0.1147	'23337/6578/443'	'209640/54477/3458'	allelic	1
20002#1220#diabetes	6-31142614-G-C	CCHCR1	missense_variant	12683	25095	144976	306942	2.79e-09	1.07	1.0465	1.0941	0.3357	0.3208	'8351/8393/2145'	'104552/97838/23569'	allelic	1
Union#E10#E10 Insulin-dependent diabetes mellitus	6-31412040-T-C	MICA	missense_variant	2795	4831	246258	369502	2.82e-09	0.8681	0.8284	0.9097	0.3665	0.3999	'1553/1725/535'	'111363/146776/49741'	allelic	1
Union#E11#E11 Non-insulin-dependent diabetes mellitus strict	15-23365106-G-A	GOLGA8S	stop_gained	10	54476	2	527446	2.86e-09	48.4109	10.6067	220.955	0.0001835	3.79e-06	'27238/0/5'	'263723/0/1'	allelic	0
Union#E10#E10 Insulin-dependent diabetes mellitus	6-27912204-A-G	OR2B2	missense_variant	1041	6591	70417	546707	2.87e-09	1.2262	1.1481	1.3097	0.1364	0.1141	'2848/895/73'	'242216/62275/4071'	allelic	1
diabetes mellitus union	1-39370145-A-G	MACF1	missense_variant	14950	53390	110443	418283	2.88e-09	1.0605	1.0402	1.0812	0.2188	0.2089	'20822/11746/1602'	'165638/87007/11718'	allelic	0
Union#E10#E10 Insulin-dependent diabetes mellitus	6-32058330-C-T	TNXB	missense_variant	5626	2002	435790	180868	2.88e-09	1.1663	1.108	1.2277	0.2625	0.2933	'280/1442/2092'	'26671/127526/154132'	allelic	1
20002#1220#diabetes	11-72697010-G-C	ARAP1	missense_variant	9566	28476	120651	333987	2.9e-09	0.9299	0.9078	0.9526	0.2515	0.2654	'10674/7128/1219'	'122828/88331/16160'	allelic	0
20002#1220#diabetes	6-31144825-G-C	CCHCR1	non_coding_transcript_exon_variant	12679	25073	144947	306691	2.96e-09	1.07	1.0464	1.094	0.3358	0.3209	'8325/8423/2128'	'104315/98061/23443'	allelic	1
Union#E11#E11 Non-insulin-dependent diabetes mellitus	12-120978847-A-C	HNF1A	missense_variant	19610	40850	166493	366295	2.97e-09	1.0561	1.0373	1.0753	0.3243	0.3125	'13956/12938/3336'	'125991/114313/26090'	allelic	0
Union#E10#E10 Insulin-dependent diabetes mellitus strict	6-31166166-C-A	POU5F1	5_prime_UTR_premature_start_codon_gain_variant	1369	475	407111	192569	3.03e-09	1.3633	1.228	1.5135	0.2576	0.3211	'64/347/511'	'30913/130743/138184'	allelic	1
diabetes mellitus union	6-32192179-T-C	GPSM3	missense_variant	15489	52799	114608	413984	3.04e-09	1.0597	1.0396	1.0801	0.2268	0.2168	'20464/11871/1809'	'162389/89206/12701'	allelic	1
Union#E10#E10 Insulin-dependent diabetes mellitus	6-32396039-T-C	BTNL2	missense_variant&splice_region_variant	3620	3834	271802	330648	3.09e-09	1.1486	1.0973	1.2023	0.4856	0.4512	'999/1836/892'	'92601/145446/63178'	allelic	1
Union#E11#E11 Non-insulin-dependent diabetes mellitus strict	6-31162725-T-C	TCF19	3_prime_UTR_variant	41586	13318	396746	135138	3.14e-09	1.0636	1.042	1.0856	0.2426	0.2541	'1591/10136/15725'	'17237/100664/148041'	allelic	1
20002#1220#diabetes	6-31154538-G-C	CCHCR1	missense_variant	17852	20102	206129	247319	3.17e-09	1.0655	1.0434	1.0881	0.4704	0.4546	'5332/9438/4207'	'67680/111959/47085'	allelic	1
diabetes mellitus union	12-120978847-A-C	HNF1A	missense_variant	22133	46153	165239	362835	3.17e-09	1.053	1.0352	1.0711	0.3241	0.3129	'15772/14609/3762'	'124684/113467/25886'	allelic	0
Union#E10#E10 Insulin-dependent diabetes mellitus strict	12-111446804-T-C	SH2B3	missense_variant	825	1015	308849	288035	3.26e-09	0.758	0.6914	0.8311	0.4484	0.4826	'290/435/195'	'69923/148189/80330'	allelic	0
20002#1220#diabetes	6-30952347-G-A	DPCR1	missense_variant	6633	31423	73919	380891	3.27e-09	1.0877	1.0581	1.1182	0.1743	0.1625	'12981/5461/586'	'159584/61723/6098'	allelic	1
Union#E11#E11 Non-insulin-dependent diabetes mellitus strict	6-31161865-A-C	TCF19	synonymous_variant	41587	13285	396705	134779	3.34e-09	1.0635	1.042	1.0855	0.2421	0.2536	'1588/10109/15739'	'17196/100387/148159'	allelic	1
Union#E11#E11 Non-insulin-dependent diabetes mellitus strict	6-31161839-A-G	TCF19	missense_variant	41594	13292	396788	134854	3.36e-09	1.0635	1.042	1.0855	0.2422	0.2537	'1588/10116/15739'	'17196/100462/148163'	allelic	1
Union#E10#E10 Insulin-dependent diabetes mellitus	6-28398374-A-G	ZSCAN12	missense_variant	1044	6590	70665	546387	3.4e-09	1.2249	1.147	1.3082	0.1368	0.1145	'2849/892/76'	'241970/62447/4109'	allelic	1
diabetes mellitus union	6-31509904-A-G	MICB	missense_variant	50480	17506	384882	140998	3.41e-09	1.0564	1.0373	1.0758	0.2575	0.2681	'2341/12824/18828'	'19265/102468/141207'	allelic	1
Union#E11#E11 Non-insulin-dependent diabetes mellitus strict	17-42564217-C-T	COASY	non_coding_transcript_exon_variant	15425	38391	143320	378538	3.49e-09	1.0612	1.0406	1.0823	0.2866	0.2746	'13752/10887/2269'	'137602/103334/19993'	allelic	0
Union#E14#E14 Unspecified diabetes mellitus	19-19268740-C-T	TM6SF2	missense_variant	3473	39099	39537	497053	3.5e-09	1.1167	1.077	1.1579	0.0816	0.0737	'17979/3141/166'	'230164/36725/1406'	allelic	0
20002#1220#diabetes	6-31148433-G-A	CCHCR1	synonymous_variant	11466	25944	130585	316655	3.62e-09	1.0717	1.0474	1.0965	0.3065	0.292	'9049/7846/1810'	'112903/90849/19868'	allelic	1
Union#E11#E11 Non-insulin-dependent diabetes mellitus strict	1-39300369-A-G	MACF1	splice_region_variant	12071	42749	111196	419944	3.64e-09	1.0664	1.044	1.0893	0.2202	0.2094	'16624/9501/1285'	'166086/87772/11712'	allelic	0
diabetes mellitus union	6-32842666-G-A	PSMB8	splice_region_variant	31773	36149	239511	285961	3.69e-09	1.0494	1.0327	1.0664	0.4678	0.4558	'9752/16645/7564'	'78219/129523/54994'	allelic	1
Union#E14#E14 Unspecified diabetes mellitus	6-32293475-T-G	C6orf10	missense_variant	5922	36638	69241	467227	3.71e-09	1.0907	1.06	1.1223	0.1391	0.1291	'15824/4990/466'	'203584/60059/4591'	allelic	1
Union#E11#E11 Non-insulin-dependent diabetes mellitus strict	12-120999311-G-A	HNF1A	missense_variant	10159	44713	103953	427617	3.73e-09	0.9346	0.9137	0.956	0.1851	0.1956	'18232/8249/955'	'171965/83687/10133'	allelic	0
Union#E10#E10 Insulin-dependent diabetes mellitus	6-32837530-C-T	TAP2	splice_region_variant	2483	5131	181334	433706	3.81e-09	1.1574	1.1029	1.2146	0.3261	0.2948	'1730/1671/406'	'153208/127290/27022'	allelic	1
Union#E11#E11 Non-insulin-dependent diabetes mellitus	2-43592000-A-G	THADA	synonymous_variant	7478	52976	70437	462431	3.86e-09	0.9267	0.9034	0.9506	0.1237	0.1322	'23264/6448/515'	'200810/60811/4813'	allelic	0
diabetes mellitus union	6-30952347-G-A	DPCR1	missense_variant	11745	56805	86139	444121	3.89e-09	1.066	1.0437	1.0888	0.1713	0.1624	'23534/9737/1004'	'186142/71837/7151'	allelic	1
20002#1220#diabetes	11-17396930-C-A	ABCC8	missense_variant	23814	14222	291444	163066	3.89e-09	0.9369	0.9168	0.9574	0.3739	0.3588	'2680/8862/7476'	'29267/104532/93456'	allelic	0
Union#E10#E10 Insulin-dependent diabetes mellitus strict	6-31165732-G-A	POU5F1	5_prime_UTR_variant	1362	468	403556	189050	3.91e-09	1.3633	1.2273	1.5145	0.2557	0.319	'64/340/511'	'30921/127208/138174'	allelic	1
Union#E11#E11 Non-insulin-dependent diabetes mellitus	6-32843852-G-T	PSMB8	missense_variant&splice_region_variant	8349	52215	69029	464827	3.92e-09	1.0767	1.0507	1.1034	0.1379	0.1293	'22519/7177/586'	'202389/60049/4490'	allelic	1
Union#E10#E10 Insulin-dependent diabetes mellitus	6-31355560-T-C	HLA-B	missense_variant	710	6876	70095	541035	4.03e-09	0.797	0.7375	0.8614	0.0936	0.1147	'3115/646/32'	'239951/61133/4481'	allelic	1
Union#E11#E11 Non-insulin-dependent diabetes mellitus strict	6-31150788-C-G	CCHCR1	synonymous_variant	41424	13374	395230	135646	4.04e-09	1.063	1.0415	1.085	0.2441	0.2555	'1621/10132/15646'	'17473/100700/147265'	allelic	1
Union#E14#E14 Unspecified diabetes mellitus	6-31765689-T-C	VWA7	missense_variant	6046	36548	70758	466016	4.12e-09	1.0895	1.0591	1.1208	0.1419	0.1318	'15739/5070/488'	'202372/61272/4743'	allelic	1
20002#1220#diabetes	6-31157381-C-T	CCHCR1	missense_variant	22292	15150	258903	187651	4.15e-09	1.0665	1.0438	1.0896	0.4046	0.4202	'3168/8814/6739'	'40341/106969/75967'	allelic	1
diabetes mellitus union	2-164722071-A-G	COBLL1	splice_region_variant	39660	28554	313061	214707	4.16e-09	0.9526	0.9373	0.9681	0.4186	0.4068	'5917/16720/11470'	'43879/126949/93056'	allelic	0
diabetes mellitus union	19-47082260-G-C	ZC3H4	synonymous_variant	49394	18844	376228	151386	4.2e-09	1.0547	1.0361	1.0737	0.2762	0.2869	'2634/13576/17909'	'22220/106946/134641'	allelic	0
Union#E10#E10 Insulin-dependent diabetes mellitus strict	6-28272137-G-A	ZSCAN26	missense_variant	394	1448	96874	502816	4.2e-09	1.4123	1.2632	1.579	0.2139	0.1615	'571/306/44'	'210897/81022/7926'	allelic	1
Union#E11#E11 Non-insulin-dependent diabetes mellitus	6-31157381-C-T	CCHCR1	missense_variant	35393	24261	305151	220247	4.26e-09	1.0529	1.035	1.0712	0.4067	0.4192	'5069/14123/10635'	'47301/125645/89753'	allelic	1
20002#1220#diabetes	6-31355632-T-C	HLA-B	non_coding_transcript_exon_variant	30321	7069	357087	90189	4.42e-09	1.0833	1.0546	1.1129	0.1891	0.2016	'713/5643/12339'	'9760/70669/143209'	allelic	1
Union#E10#E10 Insulin-dependent diabetes mellitus	6-32661378-C-A	HLA-DQB1	synonymous_variant	963	6657	92281	522611	4.46e-09	0.8192	0.7654	0.8768	0.1264	0.1501	'2905/847/58'	'222312/77987/7147'	allelic	1
Union#E10#E10 Insulin-dependent diabetes mellitus strict	6-32006812-G-C	CYP21A1P	splice_region_variant	100	1522	18742	554444	4.49e-09	1.9437	1.5868	2.3808	0.0617	0.0327	'723/76/12'	'268486/17472/635'	allelic	1
Union#E10#E10 Insulin-dependent diabetes mellitus	6-32007072-C-G	CYP21A1P	non_coding_transcript_exon_variant	879	6099	88447	498405	4.49e-09	0.8121	0.7564	0.872	0.126	0.1507	'2813/473/203'	'222961/52483/17982'	allelic	1
Union#E14#E14 Unspecified diabetes mellitus	6-31760120-C-T	MSH5	synonymous_variant	6044	36552	70728	465952	4.49e-09	1.0893	1.0589	1.1207	0.1419	0.1318	'15741/5070/487'	'202358/61236/4746'	allelic	1
diabetes mellitus union	6-30951614-G-A	DPCR1	synonymous_variant	11748	56816	86186	444204	4.62e-09	1.0657	1.0434	1.0885	0.1713	0.1625	'23538/9740/1004'	'186155/71894/7146'	allelic	1
Union#E10#E10 Insulin-dependent diabetes mellitus strict	6-27912204-A-G	OR2B2	missense_variant	293	1547	68184	531500	4.63e-09	1.4764	1.3027	1.6732	0.1592	0.1137	'648/251/21'	'235627/60246/3969'	allelic	1
Union#E10#E10 Insulin-dependent diabetes mellitus	6-32661941-G-A	HLA-DQB1	non_coding_transcript_exon_variant	916	6542	88051	513115	4.7e-09	0.816	0.7612	0.8747	0.1228	0.1465	'2870/802/57'	'219637/73841/7105'	allelic	1
Union#E10#E10 Insulin-dependent diabetes mellitus strict	6-28398374-A-G	ZSCAN12	missense_variant	294	1546	68391	531199	4.76e-09	1.4771	1.3035	1.6737	0.1598	0.1141	'648/250/22'	'235422/60355/4018'	allelic	1
Union#E10#E10 Insulin-dependent diabetes mellitus strict	6-32218019-C-T	NOTCH4	missense_variant	27	1815	22768	576568	4.85e-09	0.3767	0.2576	0.551	0.0147	0.038	'895/25/1'	'277352/21864/452'	allelic	1
Union#E11#E11 Non-insulin-dependent diabetes mellitus	2-27440549-G-T	NRBP1	non_coding_transcript_exon_variant	23954	35524	204651	319607	4.9e-09	1.0531	1.035	1.0715	0.4027	0.3904	'10646/14232/4861'	'97837/123933/40359'	allelic	0
Union#E11#E11 Non-insulin-dependent diabetes mellitus	1-39300369-A-G	MACF1	splice_region_variant	13312	47286	111887	422411	5.01e-09	1.0628	1.0414	1.0847	0.2197	0.2094	'18405/10476/1418'	'167109/88193/11847'	allelic	0
diabetes mellitus union	6-31165732-G-A	POU5F1	5_prime_UTR_variant	46871	20859	356785	167177	5.06e-09	1.0529	1.0348	1.0713	0.308	0.3191	'3261/14337/16267'	'27355/112467/122159'	allelic	1
Union#E11#E11 Non-insulin-dependent diabetes mellitus strict	1-39357360-A-AT	MACF1	splice_region_variant	11525	42295	106221	415979	5.11e-09	1.0671	1.0442	1.0905	0.2141	0.2034	'16617/9061/1232'	'166037/83905/11158'	allelic	0
Union#E11#E11 Non-insulin-dependent diabetes mellitus strict	1-39331383-A-G	MACF1	missense_variant	12234	42646	112775	418817	5.19e-09	1.0654	1.0431	1.0881	0.2229	0.2121	'16518/9610/1312'	'165008/88801/11987'	allelic	0
Union#E14#E14 Unspecified diabetes mellitus	19-44908684-T-C	APOE	missense_variant	6154	36438	83226	453600	5.21e-09	0.9205	0.8951	0.9466	0.1445	0.155	'15595/5248/453'	'191675/70250/6488'	allelic	0
20002#1220#diabetes	5-103003107-A-G	PAM	missense_variant	2141	35383	22458	426174	5.3e-09	1.1483	1.097	1.2019	0.0571	0.0501	'16684/2015/63'	'202431/21312/573'	allelic	0
Union#E11#E11 Non-insulin-dependent diabetes mellitus	17-4095905-C-T	ZZEF1	synonymous_variant	11029	49663	92125	442845	5.36e-09	1.0675	1.0445	1.0911	0.1817	0.1722	'20324/9015/1007'	'183297/76251/7937'	allelic	0
Union#E11#E11 Non-insulin-dependent diabetes mellitus	6-31154538-G-C	CCHCR1	missense_variant	28303	32209	242800	290536	5.39e-09	1.0515	1.0339	1.0694	0.4677	0.4552	'8566/15077/6613'	'79335/131866/55467'	allelic	1
Union#E10#E10 Insulin-dependent diabetes mellitus strict	6-31411188-G-A	MICA	missense_variant	57	1783	7774	592270	5.54e-09	2.4356	1.8692	3.1735	0.031	0.013	'864/55/1'	'292326/7618/78'	allelic	1
Union#E11#E11 Non-insulin-dependent diabetes mellitus	6-31145253-A-G	CCHCR1	synonymous_variant	47770	12430	415589	115007	5.56e-09	1.0635	1.0416	1.0859	0.2065	0.2168	'1301/9828/18971'	'12948/89111/163239'	allelic	1
20002#1220#diabetes	6-32096321-C-T	TNXB	missense_variant	2899	35173	38520	416390	5.59e-09	0.8909	0.8566	0.9266	0.0761	0.0847	'16247/2679/110'	'190616/35158/1681'	allelic	1
Union#E10#E10 Insulin-dependent diabetes mellitus	6-32661352-T-C	HLA-DQB1	missense_variant	953	6645	91198	521148	5.6e-09	0.8195	0.7655	0.8774	0.1254	0.1489	'2904/837/58'	'222114/76920/7139'	allelic	1
20003#1140884600#metformin	5-14751196-C-T	ANKH	missense_variant	80	20096	3972	545126	5.79e-09	0.5463	0.4377	0.682	0.004	0.0072	'10009/78/1'	'270596/3934/19'	allelic	0
Union#E10#E10 Insulin-dependent diabetes mellitus strict	6-33007157-G-A	HLA-DOA	synonymous_variant	499	1339	128166	470810	5.86e-09	1.369	1.235	1.5175	0.2715	0.214	'479/381/59'	'185082/100646/13760'	allelic	1
Union#E14#E14 Unspecified diabetes mellitus	6-31766568-G-T	VWA7	synonymous_variant	6044	36544	70808	466042	5.92e-09	1.0886	1.0581	1.1198	0.1419	0.1319	'15739/5066/489'	'202363/61316/4746'	allelic	1
diabetes mellitus union	6-31164637-G-A	POU5F1	synonymous_variant	47070	21058	358401	168749	5.94e-09	1.0524	1.0344	1.0708	0.3091	0.3201	'3261/14536/16267'	'27339/114071/122165'	allelic	1
Union#E11#E11 Non-insulin-dependent diabetes mellitus	1-39331383-A-G	MACF1	missense_variant	13504	47170	113536	421222	6.09e-09	1.0621	1.0409	1.0838	0.2226	0.2123	'18283/10604/1450'	'165986/89250/12143'	allelic	0
diabetes mellitus union	6-31164872-A-C	POU5F1	splice_region_variant	46935	20919	357201	167569	6.16e-09	1.0525	1.0345	1.0709	0.3083	0.3193	'3261/14397/16269'	'27346/112877/122162'	allelic	1
diabetes mellitus union	6-31760120-C-T	MSH5	synonymous_variant	9566	58978	69717	460397	6.31e-09	1.0711	1.0467	1.0961	0.1396	0.1315	'25428/8122/722'	'200060/60277/4720'	allelic	1
diabetes mellitus union	17-42564217-C-T	COASY	non_coding_transcript_exon_variant	19206	47996	143133	377123	6.36e-09	1.0543	1.0357	1.0733	0.2858	0.2751	'17205/13586/2810'	'136931/103261/19936'	allelic	0
diabetes mellitus union	2-164694894-G-A	COBLL1	missense_variant	10151	58325	83034	446684	6.37e-09	0.9363	0.9156	0.9574	0.1482	0.1568	'24827/8671/740'	'188466/69752/6641'	allelic	0
Union#E11#E11 Non-insulin-dependent diabetes mellitus strict	12-120994314-G-C	HNF1A	missense_variant	15991	38409	161176	365610	6.38e-09	0.9444	0.9263	0.9629	0.294	0.306	'13632/11145/2423'	'127237/111136/25020'	allelic	0
Union#E11#E11 Non-insulin-dependent diabetes mellitus strict	17-4044350-T-C	ZZEF1	missense_variant	22389	31913	210083	315827	6.46e-09	1.0547	1.0359	1.0738	0.4123	0.3995	'9459/12995/4697'	'95621/124585/42749'	allelic	0
Union#E10#E10 Insulin-dependent diabetes mellitus	6-28301047-A-G	PGBD1	missense_variant	1047	6591	71099	546079	6.47e-09	1.2201	1.1425	1.3029	0.1371	0.1152	'2848/895/76'	'241647/62785/4157'	allelic	1
Union#E10#E10 Insulin-dependent diabetes mellitus strict	6-32829970-T-C	TAP2	synonymous_variant	27	1815	2270	597866	6.57e-09	3.918	2.6734	5.742	0.0147	0.0038	'894/27/0'	'297802/2262/4'	allelic	1
Union#E11#E11 Non-insulin-dependent diabetes mellitus strict	2-43578600-C-T	THADA	synonymous_variant	6500	47700	67407	456745	6.69e-09	0.9233	0.8986	0.9488	0.1199	0.1286	'21067/5566/467'	'199377/57991/4708'	allelic	0
diabetes mellitus union	6-31770041-C-G	VWA7	missense_variant	1691	66871	11233	519121	6.71e-09	1.1686	1.1097	1.2307	0.0247	0.0212	'32615/1641/25'	'254063/10995/119'	allelic	1
diabetes mellitus union	2-164695843-GA-G	COBLL1	splice_region_variant	7424	60330	61287	462041	6.77e-09	0.9277	0.9043	0.9517	0.1096	0.1171	'26877/6576/424'	'204113/53815/3736'	allelic	0
Union#E11#E11 Non-insulin-dependent diabetes mellitus	16-75224719-C-T	CTRB1	synonymous_variant	5174	55506	49393	485355	7e-09	0.916	0.8889	0.9438	0.0853	0.0924	'25393/4720/227'	'220294/44767/2313'	allelic	0
20002#1220#diabetes	6-32058330-C-T	TNXB	missense_variant	27315	10679	320229	134071	7e-09	1.0709	1.0463	1.0961	0.2811	0.2951	'1520/7639/9838'	'19940/94191/113019'	allelic	1
Union#E14#E14 Unspecified diabetes mellitus	2-164722071-A-G	COBLL1	splice_region_variant	24512	17886	316603	217731	7.07e-09	0.9425	0.9238	0.9615	0.4219	0.4075	'3717/10452/7030'	'44673/128385/94109'	allelic	0
diabetes mellitus union	1-62114219-G-T	PATJ	missense_variant	6184	62276	51489	478137	7.2e-09	0.9221	0.897	0.948	0.0903	0.0972	'28317/5642/271'	'215828/46481/2504'	allelic	0
Union#E11#E11 Non-insulin-dependent diabetes mellitus strict	2-164695843-GA-G	COBLL1	splice_region_variant	5909	48361	61504	463342	7.21e-09	0.9205	0.8948	0.9469	0.1089	0.1172	'21559/5243/333'	'204690/53962/3771'	allelic	0
Union#E11#E11 Non-insulin-dependent diabetes mellitus strict	17-4095905-C-T	ZZEF1	synonymous_variant	9981	44915	91446	440358	7.22e-09	1.0701	1.0459	1.0948	0.1818	0.172	'18387/8141/920'	'182398/75562/7942'	allelic	0
Union#E10#E10 Insulin-dependent diabetes mellitus	6-33290666-G-A	PFDN6	non_coding_transcript_exon_variant	4099	3469	311285	301277	7.23e-09	1.1436	1.0928	1.1968	0.4584	0.4918	'804/1861/1119'	'74770/151737/79774'	allelic	1
Union#E14#E14 Unspecified diabetes mellitus	6-32128224-C-A	ATF6B	5_prime_UTR_variant	5939	36609	69534	466594	7.42e-09	1.0886	1.058	1.1201	0.1396	0.1297	'15809/4991/474'	'203170/60254/4640'	allelic	1
Union#E11#E11 Non-insulin-dependent diabetes mellitus strict	7-157207482-T-C	UBE3C	synonymous_variant	18519	36351	185943	345573	7.58e-09	0.9468	0.9294	0.9646	0.3375	0.3498	'12021/12309/3105'	'112403/120767/32588'	allelic	0
diabetes mellitus union	6-31166166-C-A	POU5F1	5_prime_UTR_premature_start_codon_gain_variant	47271	21257	359828	170194	7.7e-09	1.0518	1.0339	1.0701	0.3102	0.3211	'3261/14735/16268'	'27346/115502/122163'	allelic	1
Union#E10#E10 Insulin-dependent diabetes mellitus	6-32043867-A-G	TNXB	synonymous_variant	574	7052	57953	557757	7.85e-09	0.7834	0.7192	0.8533	0.0753	0.0941	'3260/532/21'	'252746/52265/2844'	allelic	1
diabetes mellitus union	6-31765689-T-C	VWA7	missense_variant	9564	58978	69745	460443	8.13e-09	1.0706	1.0462	1.0955	0.1395	0.1315	'25431/8116/724'	'200068/60307/4719'	allelic	1
Union#E11#E11 Non-insulin-dependent diabetes mellitus strict	19-47082260-G-C	ZC3H4	synonymous_variant	39626	15024	377570	151674	8.15e-09	1.0595	1.0388	1.0806	0.2749	0.2866	'2094/10836/14395'	'22169/107336/135117'	allelic	0
Union#E11#E11 Non-insulin-dependent diabetes mellitus strict	19-44892457-T-C	TOMM40	synonymous_variant	11191	43441	114092	415500	8.18e-09	0.9382	0.918	0.9588	0.2048	0.2154	'17290/8861/1165'	'163196/89108/12492'	allelic	0
Union#E10#E10 Insulin-dependent diabetes mellitus	6-31025756-A-G	MUC22	missense_variant	4330	3274	328792	284312	8.23e-09	1.1436	1.0926	1.1971	0.4306	0.4637	'706/1862/1234'	'66533/151246/88773'	allelic	1
Union#E11#E11 Non-insulin-dependent diabetes mellitus	2-27328100-A-G	GTF3C2	synonymous_variant	24537	35653	209895	320789	8.27e-09	1.0518	1.0339	1.07	0.4077	0.3955	'10590/14473/5032'	'97517/125755/42070'	allelic	0
Union#E10#E10 Insulin-dependent diabetes mellitus	6-32221046-G-A	NOTCH4	missense_variant	451	7191	27600	589860	8.27e-09	1.3404	1.2178	1.4753	0.059	0.0447	'3381/429/11'	'281775/26310/645'	allelic	1
Union#E11#E11 Non-insulin-dependent diabetes mellitus	14-103521843-G-T	CKB	synonymous_variant	38615	22019	333884	200396	8.32e-09	1.0526	1.0344	1.0711	0.3631	0.3751	'4010/13999/12308'	'37800/124796/104544'	allelic	0
20003#1140884600#metformin	11-47804538-A-C	NUP160	non_coding_transcript_exon_variant	8290	11122	236586	291554	8.66e-09	0.9185	0.8923	0.9455	0.4271	0.448	'3246/4630/1830'	'82000/127554/54516'	allelic	0
Union#E11#E11 Non-insulin-dependent diabetes mellitus	6-32222613-T-G	NOTCH4	missense_variant	24572	35968	210185	323551	8.67e-09	1.0516	1.0338	1.0698	0.4059	0.3938	'10666/14636/4968'	'98371/126809/41688'	allelic	1
20002#1220#diabetes	6-32293994-A-G	C6orf10	missense_variant	14463	23455	165952	286786	8.68e-09	1.0656	1.0429	1.0889	0.3814	0.3666	'7288/8879/2792'	'91479/103828/31062'	allelic	1
diabetes mellitus union	1-39357360-A-AT	MACF1	splice_region_variant	14301	52905	105817	414831	8.72e-09	1.0597	1.0391	1.0808	0.2128	0.2032	'20829/11247/1527'	'165671/83489/11164'	allelic	0
Union#E10#E10 Insulin-dependent diabetes mellitus	6-31025600-T-A	MUC22	missense_variant	5831	1797	453464	163072	8.87e-09	1.1669	1.1065	1.2306	0.2356	0.2645	'225/1347/2242'	'21763/119546/166959'	allelic	1
20002#1220#diabetes	6-31111867-G-A	C6orf15	synonymous_variant	6201	31825	69057	385447	8.92e-09	1.0876	1.0571	1.1189	0.1631	0.1519	'13345/5135/533'	'163551/58345/5356'	allelic	1
Union#E14#E14 Unspecified diabetes mellitus	6-31736288-GTTC-G	CLIC1	conservative_inframe_deletion	1833	40739	20092	516622	9.41e-09	1.1569	1.1017	1.2149	0.0431	0.0374	'19499/1741/46'	'248662/19298/397'	allelic	1
Union#E10#E10 Insulin-dependent diabetes mellitus strict	6-33008092-G-A	HLA-DOA	missense_variant&splice_region_variant	566	1276	148730	450902	9.67e-09	1.3448	1.2178	1.485	0.3073	0.248	'434/408/79'	'169479/111944/18393'	allelic	1
Union#E11#E11 Non-insulin-dependent diabetes mellitus	2-27444430-A-G	IFT172	3_prime_UTR_variant	23707	35483	203011	319719	9.68e-09	1.0522	1.0341	1.0706	0.4005	0.3884	'10756/13971/4868'	'98732/122255/40378'	allelic	0
Union#E11#E11 Non-insulin-dependent diabetes mellitus	17-4049808-A-G	ZZEF1	missense_variant	24164	36318	206578	326508	9.77e-09	1.0516	1.0337	1.0698	0.3995	0.3875	'10967/14384/4890'	'100309/125890/40344'	allelic	0
diabetes mellitus union	1-39331383-A-G	MACF1	missense_variant	15180	53340	112351	417661	1e-08	1.058	1.0378	1.0785	0.2215	0.212	'20712/11916/1632'	'164651/88359/11996'	allelic	0
diabetes mellitus union	6-31766568-G-T	VWA7	synonymous_variant	9564	58972	69792	460482	1.01e-08	1.07	1.0457	1.095	0.1395	0.1316	'25430/8112/726'	'200061/60360/4716'	allelic	1
diabetes mellitus union	6-32067917-C-T	TNXB	synonymous_variant	9481	59073	69156	461184	1.02e-08	1.0703	1.0459	1.0953	0.1383	0.1304	'25507/8059/711'	'200625/59934/4611'	allelic	1
Union#E11#E11 Non-insulin-dependent diabetes mellitus strict	1-119915381-A-T	NOTCH2	synonymous_variant	6341	48515	57173	474401	1.05e-08	1.0845	1.055	1.1148	0.1156	0.1076	'21452/5611/365'	'211774/50853/3160'	allelic	0
Union#E11#E11 Non-insulin-dependent diabetes mellitus	19-44892457-T-C	TOMM40	synonymous_variant	12407	47997	114755	417875	1.05e-08	0.9413	0.9219	0.9611	0.2054	0.2154	'19097/9803/1302'	'164033/89809/12473'	allelic	0
Union#E10#E10 Insulin-dependent diabetes mellitus strict	6-32213740-A-C	NOTCH4	synonymous_variant	24	1820	20830	579118	1.07e-08	0.3666	0.245	0.5486	0.013	0.0347	'898/24/0'	'279565/19988/421'	allelic	1
Union#E14#E14 Unspecified diabetes mellitus	6-32096949-T-C	TNXB	missense_variant	5968	36626	69955	466809	1.1e-08	1.0873	1.0568	1.1188	0.1401	0.1303	'15803/5020/474'	'203070/60669/4643'	allelic	1
Union#E11#E11 Non-insulin-dependent diabetes mellitus	1-119895095-G-A	ADAM30	synonymous_variant	8072	52630	66788	468308	1.12e-08	1.0754	1.0491	1.1024	0.133	0.1248	'22811/7008/532'	'204963/58382/4203'	allelic	0
diabetes mellitus union	6-75634715-C-T	SENP6	missense_variant	23741	42801	189446	325204	1.13e-08	0.9522	0.9363	0.9683	0.3568	0.3681	'13941/14919/4411'	'104456/116292/36577'	allelic	0
diabetes mellitus union	1-39300369-A-G	MACF1	splice_region_variant	14962	53468	110773	418841	1.15e-08	1.0581	1.0378	1.0787	0.2186	0.2092	'20848/11772/1595'	'165734/87373/11700'	allelic	0
Union#E14#E14 Unspecified diabetes mellitus	6-32067917-C-T	TNXB	synonymous_variant	5985	36613	70178	466730	1.15e-08	1.0872	1.0567	1.1185	0.1405	0.1307	'15791/5031/477'	'202942/60846/4666'	allelic	1
Union#E10#E10 Insulin-dependent diabetes mellitus strict	6-28251883-G-A	ZKSCAN4	missense_variant	389	1453	96183	503693	1.17e-08	1.402	1.2533	1.5683	0.2112	0.1603	'575/303/43'	'211553/80587/7798'	allelic	1
Union#E10#E10 Insulin-dependent diabetes mellitus strict	6-31148433-G-A	CCHCR1	synonymous_variant	642	1164	172978	417130	1.18e-08	1.33	1.2077	1.4648	0.3555	0.2931	'372/420/111'	'148544/120042/26468'	allelic	1
Union#E10#E10 Insulin-dependent diabetes mellitus strict	6-31781043-G-A	VARS	synonymous_variant	367	1473	89934	509644	1.19e-08	1.4119	1.2591	1.5833	0.1995	0.15	'592/289/39'	'216728/76188/6873'	allelic	1
20002#1220#diabetes	6-32192179-T-C	GPSM3	missense_variant	8690	29220	98198	355196	1.23e-08	1.0757	1.0492	1.1029	0.2292	0.2166	'11310/6600/1045'	'139457/76282/10958'	allelic	1
Union#E11#E11 Non-insulin-dependent diabetes mellitus	2-27369556-C-T	EIF2B4	splice_region_variant	24165	36241	206727	325929	1.25e-08	1.0513	1.0334	1.0695	0.4	0.3881	'10918/14405/4880'	'99993/125943/40392'	allelic	0
Union#E10#E10 Insulin-dependent diabetes mellitus strict	6-30909983-A-C	GTF2H4	synonymous_variant	222	1614	101183	497721	1.27e-08	0.6766	0.5879	0.7786	0.1209	0.1689	'705/204/9'	'206825/84071/8556'	allelic	1
Union#E11#E11 Non-insulin-dependent diabetes mellitus	2-27453420-A-T	IFT172	missense_variant	24219	36385	207145	327115	1.28e-08	1.0511	1.0333	1.0693	0.3996	0.3877	'10942/14501/4859'	'100223/126669/40238'	allelic	0
Union#E10#E10 Insulin-dependent diabetes mellitus	6-32396178-T-C	BTNL2	synonymous_variant	3667	3963	276236	340446	1.29e-08	1.1404	1.09	1.1931	0.4806	0.4479	'1016/1931/868'	'94224/151998/62119'	allelic	1
Union#E10#E10 Insulin-dependent diabetes mellitus strict	6-28260564-A-G	NKAPL	missense_variant	1437	387	500991	96293	1.29e-08	0.7137	0.6378	0.7986	0.2122	0.1612	'43/301/568'	'7976/80341/210325'	allelic	1
20002#1220#diabetes	5-103201584-A-G	PPIP5K2	missense_variant	2186	35718	23057	430287	1.34e-08	1.1421	1.0917	1.1949	0.0577	0.0509	'16833/2052/67'	'204222/21843/607'	allelic	0
diabetes mellitus union	6-32096949-T-C	TNXB	missense_variant	9448	59088	68941	461249	1.35e-08	1.0698	1.0453	1.0948	0.1379	0.13	'25527/8034/707'	'200745/59759/4591'	allelic	1
Union#E11#E11 Non-insulin-dependent diabetes mellitus strict	6-31145253-A-G	CCHCR1	synonymous_variant	43199	11247	412988	114488	1.37e-08	1.0648	1.0419	1.0882	0.2066	0.217	'1183/8881/17159'	'12924/88640/162174'	allelic	1
Union#E11#E11 Non-insulin-dependent diabetes mellitus	17-4049789-T-C	ZZEF1	synonymous_variant	24169	36409	206707	327241	1.51e-08	1.0509	1.033	1.0691	0.399	0.3871	'10996/14417/4876'	'100494/126253/40227'	allelic	0
diabetes mellitus union	17-4095905-C-T	ZZEF1	synonymous_variant	12364	56182	91009	439203	1.51e-08	1.062	1.0402	1.0843	0.1804	0.1716	'23035/10112/1126'	'181959/75285/7862'	allelic	0
Union#E11#E11 Non-insulin-dependent diabetes mellitus	17-4044350-T-C	ZZEF1	missense_variant	24698	35334	211318	317690	1.55e-08	1.0508	1.033	1.069	0.4114	0.3995	'10499/14336/5181'	'96135/125420/42949'	allelic	0
Union#E10#E10 Insulin-dependent diabetes mellitus strict	6-32043867-A-G	TNXB	synonymous_variant	107	1733	56607	541667	1.63e-08	0.5908	0.4859	0.7183	0.0582	0.0946	'817/99/4'	'245295/51077/2765'	allelic	1
Union#E10#E10 Insulin-dependent diabetes mellitus strict	6-27867440-G-A	HIST1H1B	synonymous_variant	293	1547	69013	530447	1.64e-08	1.4558	1.2845	1.6498	0.1592	0.1151	'648/251/21'	'234805/60837/4088'	allelic	1
Union#E10#E10 Insulin-dependent diabetes mellitus strict	6-32661480-T-G	HLA-DQB1	non_coding_transcript_exon_variant	20	1790	18766	575248	1.69e-08	0.3425	0.2204	0.5323	0.011	0.0316	'885/20/0'	'278633/17982/392'	allelic	1
Union#E11#E11 Non-insulin-dependent diabetes mellitus strict	1-119895261-A-G	ADAM30	missense_variant	6363	48539	57428	474476	1.72e-08	1.0831	1.0537	1.1133	0.1159	0.108	'21447/5645/359'	'211705/51066/3181'	allelic	0
Union#E11#E11 Non-insulin-dependent diabetes mellitus strict	17-4049808-A-G	ZZEF1	missense_variant	21880	32824	205429	324559	1.72e-08	1.0531	1.0344	1.0722	0.4	0.3876	'9898/13028/4426'	'99684/125191/40119'	allelic	0
Union#E14#E14 Unspecified diabetes mellitus	6-31150788-C-G	CCHCR1	synonymous_variant	32217	10315	399309	136555	1.73e-08	1.0681	1.0438	1.093	0.2425	0.2548	'1244/7827/12195'	'17536/101483/148913'	allelic	1
diabetes mellitus union	6-32061428-G-A	TNXB	synonymous_variant	9453	59095	69014	461302	1.74e-08	1.0692	1.0448	1.0942	0.1379	0.1301	'25531/8033/710'	'200759/59784/4615'	allelic	1
20002#1220#diabetes	6-32366178-T-C	C6orf10	missense_variant	14555	23103	167345	282695	1.75e-08	1.0643	1.0415	1.0875	0.3865	0.3718	'7151/8801/2877'	'89671/103353/31996'	allelic	1
Union#E11#E11 Non-insulin-dependent diabetes mellitus	6-31170600-C-T	POU5F1	synonymous_variant	28222	32372	242302	291738	1.76e-08	1.0497	1.0321	1.0675	0.4658	0.4537	'8632/15108/6557'	'79828/132082/55110'	allelic	1
Union#E14#E14 Unspecified diabetes mellitus	6-32061428-G-A	TNXB	synonymous_variant	5966	36628	70013	466847	1.8e-08	1.0861	1.0556	1.1175	0.1401	0.1304	'15807/5014/476'	'203084/60679/4667'	allelic	1
Union#E11#E11 Non-insulin-dependent diabetes mellitus strict	6-31157381-C-T	CCHCR1	missense_variant	31989	21953	303212	219136	1.81e-08	1.0531	1.0343	1.0723	0.407	0.4195	'4578/12797/9596'	'47128/124880/89166'	allelic	1
diabetes mellitus union	6-32335915-T-A	C6orf10	missense_variant	9149	58889	66725	459607	1.88e-08	1.0701	1.0453	1.0956	0.1345	0.1268	'25551/7787/681'	'200909/57789/4468'	allelic	1
Union#E11#E11 Non-insulin-dependent diabetes mellitus	2-43578600-C-T	THADA	synonymous_variant	7201	52715	67612	459760	2e-08	0.9289	0.9051	0.9533	0.1202	0.1282	'23267/6181/510'	'200790/58180/4716'	allelic	0
diabetes mellitus union	6-31148433-G-A	CCHCR1	synonymous_variant	20475	46955	152901	368669	2e-08	1.0514	1.0332	1.0699	0.3036	0.2932	'16390/14175/3150'	'131261/106147/23377'	allelic	1
Union#E14#E14 Unspecified diabetes mellitus	6-31505769-A-G	MICB	missense_variant	33105	9465	410826	125660	2.05e-08	1.0698	1.0448	1.0955	0.2223	0.2342	'1062/7341/12882'	'14755/96150/157338'	allelic	1
Union#E10#E10 Insulin-dependent diabetes mellitus strict	6-31166341-C-CGAG	TCF19	disruptive_inframe_insertion	1428	384	430161	158407	2.07e-08	1.3694	1.2233	1.533	0.2119	0.2691	'47/290/569'	'22613/113181/158490'	allelic	1
Union#E10#E10 Insulin-dependent diabetes mellitus strict	6-31960529-A-G	SKIV2L	missense_variant	110	1728	57508	540018	2.11e-08	0.5978	0.4929	0.725	0.0598	0.0962	'816/96/7'	'244171/51676/2916'	allelic	1
Union#E10#E10 Insulin-dependent diabetes mellitus	6-32049465-C-T	TNXB	missense_variant	374	7270	39651	577931	2.13e-08	0.7498	0.6755	0.8324	0.0489	0.0642	'3467/336/19'	'270431/37069/1291'	allelic	1
Union#E10#E10 Insulin-dependent diabetes mellitus	6-32126145-G-A	ATF6B	synonymous_variant	340	7300	36513	580777	2.13e-08	0.7408	0.6642	0.8264	0.0445	0.0592	'3491/318/11'	'273217/34343/1085'	allelic	1
Union#E10#E10 Insulin-dependent diabetes mellitus	6-32213740-A-C	NOTCH4	synonymous_variant	181	7459	21573	595811	2.14e-08	0.6702	0.578	0.7771	0.0237	0.0349	'3640/179/1'	'287531/20749/412'	allelic	1
20002#1220#diabetes	2-164722071-A-G	COBLL1	splice_region_variant	21896	15984	268339	184343	2.16e-08	0.9411	0.9213	0.9613	0.422	0.4072	'3316/9352/6272'	'37738/108867/79736'	allelic	0
diabetes mellitus union	6-32403058-T-C	BTNL2	missense_variant	25702	42642	192880	335420	2.22e-08	1.0482	1.0311	1.0656	0.3761	0.3651	'13296/16050/4826'	'106873/121674/35603'	allelic	1
Union#E10#E10 Insulin-dependent diabetes mellitus strict	6-31900988-G-A	ZBTB12	synonymous_variant	99	1745	17562	582566	2.29e-08	1.882	1.5361	2.3057	0.0537	0.0293	'823/99/0'	'282733/17100/231'	allelic	1
Union#E10#E10 Insulin-dependent diabetes mellitus strict	6-32949265-A-C	HLA-DMA	splice_region_variant	56	1788	35239	564517	2.3e-08	0.5017	0.3845	0.6548	0.0304	0.0588	'869/50/3'	'265654/33209/1015'	allelic	1
diabetes mellitus union	12-27763011-A-G	MANSC4	synonymous_variant	10621	57903	86559	443435	2.31e-08	0.9397	0.9193	0.9605	0.155	0.1633	'24449/9005/808'	'185507/72421/7069'	allelic	0
Union#E10#E10 Insulin-dependent diabetes mellitus	6-31719231-G-A	LY6G6C	synonymous_variant	1631	5985	116249	500305	2.34e-08	1.1728	1.1099	1.2393	0.2142	0.1885	'2355/1275/178'	'203251/93803/11223'	allelic	1
Union#E11#E11 Non-insulin-dependent diabetes mellitus strict	6-31626851-T-A	PRRC2A	synonymous_variant	47236	7604	453002	78354	2.42e-08	1.0745	1.0475	1.1021	0.1387	0.1475	'528/6548/20344'	'5983/66388/193307'	allelic	1
20003#1140884600#metformin	4-6301627-G-A	WFS1	missense_variant	11357	8811	298191	250749	2.42e-08	1.0839	1.0536	1.115	0.4369	0.4568	'1960/4891/3233'	'57147/136455/80868'	allelic	0
20002#1220#diabetes	6-31170600-C-T	POU5F1	synonymous_variant	17785	20219	205718	248276	2.44e-08	1.0616	1.0395	1.0841	0.468	0.4531	'5379/9461/4162'	'68054/112168/46775'	allelic	1
Union#E11#E11 Non-insulin-dependent diabetes mellitus	6-32179919-G-A	RNF5	synonymous_variant	12588	48034	105822	428472	2.46e-08	1.0611	1.0393	1.0833	0.2076	0.1981	'19040/9954/1317'	'172083/84306/10758'	allelic	1
Union#E11#E11 Non-insulin-dependent diabetes mellitus	6-32184157-A-G	AGER	non_coding_transcript_exon_variant	12608	48046	105979	428511	2.51e-08	1.061	1.0393	1.0833	0.2079	0.1983	'19037/9972/1318'	'172040/84431/10774'	allelic	1
Union#E10#E10 Insulin-dependent diabetes mellitus	6-31355632-T-C	HLA-B	non_coding_transcript_exon_variant	6185	1307	485726	121444	2.54e-08	1.1832	1.1143	1.2563	0.1745	0.2	'124/1059/2563'	'13070/95304/195211'	allelic	1
Union#E10#E10 Insulin-dependent diabetes mellitus	6-32661960-C-T	HLA-DQB1	splice_region_variant	940	6616	89082	517790	2.58e-08	0.8258	0.771	0.8846	0.1244	0.1468	'2897/822/59'	'221520/74750/7166'	allelic	1
20002#1220#diabetes	2-164695843-GA-G	COBLL1	splice_region_variant	4060	33568	52721	396289	2.58e-08	0.9091	0.8789	0.9404	0.1079	0.1174	'14989/3590/235'	'174984/46321/3200'	allelic	0
Union#E11#E11 Non-insulin-dependent diabetes mellitus	12-120999311-G-A	HNF1A	missense_variant	11292	49378	104546	430178	2.66e-08	0.941	0.9209	0.9615	0.1861	0.1955	'20106/9166/1063'	'172972/84234/10156'	allelic	0
Union#E10#E10 Insulin-dependent diabetes mellitus strict	6-31269347-T-C	HLA-C	missense_variant	1058	740	379335	202529	2.68e-08	0.7633	0.6948	0.8386	0.4116	0.3481	'157/426/316'	'37802/126925/126205'	allelic	1
Union#E10#E10 Insulin-dependent diabetes mellitus strict	6-27865396-A-G	HIST1H2AL	synonymous_variant	321	1501	77177	515275	2.78e-08	1.4278	1.2654	1.6111	0.1762	0.1303	'617/267/27'	'224547/66181/5498'	allelic	1
Union#E10#E10 Insulin-dependent diabetes mellitus strict	6-31937353-G-A	C2	synonymous_variant	111	1733	57652	541264	2.8e-08	0.6013	0.4962	0.7287	0.0602	0.0963	'818/97/7'	'244702/51860/2896'	allelic	1
20002#1220#diabetes	6-31138114-A-G	PSORS1C2	missense_variant	33420	4526	394720	58524	2.81e-08	1.0948	1.0601	1.1307	0.1193	0.1291	'276/3974/14723'	'3977/50570/172075'	allelic	1
Union#E10#E10 Insulin-dependent diabetes mellitus	6-33085204-C-A	HLA-DPB1	missense_variant	678	6934	66661	547569	2.82e-08	0.8032	0.742	0.8694	0.0891	0.1085	'3168/598/40'	'244204/59161/3750'	allelic	1
Union#E11#E11 Non-insulin-dependent diabetes mellitus strict	6-31538871-G-T	DDX39B	synonymous_variant	40868	13218	390391	133809	2.87e-08	1.0597	1.0382	1.0818	0.2444	0.2553	'1674/9870/15499'	'17622/98565/145913'	allelic	1
Union#E14#E14 Unspecified diabetes mellitus	6-31154538-G-C	CCHCR1	missense_variant	19907	22553	243490	291768	2.9e-08	1.0577	1.0369	1.0788	0.4688	0.4549	'5999/10555/4676'	'79771/132226/55632'	allelic	1
Union#E11#E11 Non-insulin-dependent diabetes mellitus	14-103519918-C-T	CKB	synonymous_variant	40000	20622	346680	187904	2.9e-08	1.0513	1.0329	1.0701	0.3402	0.3515	'3515/13592/13204'	'33176/121552/112564'	allelic	0
Union#E10#E10 Insulin-dependent diabetes mellitus	6-31637422-G-C	PRRC2A	non_coding_transcript_exon_variant	3384	4218	292760	320858	2.91e-08	0.8793	0.8402	0.9202	0.4451	0.4771	'1173/1872/756'	'84378/152102/70329'	allelic	1
Union#E11#E11 Non-insulin-dependent diabetes mellitus strict	17-4049789-T-C	ZZEF1	synonymous_variant	21884	32910	205546	325248	2.98e-08	1.0522	1.0335	1.0713	0.3994	0.3872	'9926/13058/4413'	'99873/125502/40022'	allelic	0
Union#E10#E10 Insulin-dependent diabetes mellitus strict	6-30198489-C-T	TRIM26	synonymous_variant	529	1311	138769	460423	2.99e-08	1.3388	1.21	1.4813	0.2875	0.2316	'462/387/71'	'177009/106405/16182'	allelic	1
Union#E14#E14 Unspecified diabetes mellitus	16-75224719-C-T	CTRB1	synonymous_variant	3591	38999	49522	487064	3.04e-08	0.9056	0.8741	0.9383	0.0843	0.0923	'17863/3273/159'	'221133/44798/2362'	allelic	0
Union#E11#E11 Non-insulin-dependent diabetes mellitus strict	6-31529929-C-T	MCCD1	synonymous_variant	41204	13464	393542	136202	3.07e-08	1.0592	1.0378	1.081	0.2463	0.2571	'1672/10120/15542'	'17624/100954/146294'	allelic	1
20003#1140884600#metformin	11-47835701-T-C	NUP160	missense_variant	8715	11317	248217	297467	3.12e-08	0.9229	0.897	0.9495	0.4351	0.4549	'3222/4873/1921'	'81652/134163/57027'	allelic	0
diabetes mellitus union	6-31546470-A-G	ATP6V1G2	splice_region_variant	9765	58251	71419	454589	3.13e-08	1.067	1.0429	1.0917	0.1436	0.1358	'25000/8251/757'	'196785/61019/5200'	allelic	1
Union#E10#E10 Insulin-dependent diabetes mellitus strict	6-31269385-C-G	HLA-C	missense_variant&splice_region_variant	1064	748	382956	206020	3.15e-08	0.7652	0.6968	0.8404	0.4128	0.3498	'157/434/315'	'37772/130476/126240'	allelic	1
Union#E10#E10 Insulin-dependent diabetes mellitus strict	6-32394964-C-T	BTNL2	missense_variant	182	1648	85040	509274	3.17e-08	0.6614	0.5674	0.7709	0.0995	0.1431	'745/158/12'	'218635/72004/6518'	allelic	1
Union#E14#E14 Unspecified diabetes mellitus	6-31546470-A-G	ATP6V1G2	splice_region_variant	6161	36103	72474	460048	3.2e-08	1.0833	1.0532	1.1142	0.1458	0.1361	'15476/5151/505'	'199003/62042/5216'	allelic	1
diabetes mellitus union	17-63484948-C-T	ACE	synonymous_variant	31418	37082	249007	280953	3.22e-08	0.956	0.9408	0.9713	0.4587	0.4699	'9988/17106/7156'	'74420/132113/58447'	allelic	0
Union#E14#E14 Unspecified diabetes mellitus	6-31162725-T-C	TCF19	3_prime_UTR_variant	32318	10282	400814	136046	3.26e-08	1.0669	1.0426	1.0917	0.2414	0.2534	'1224/7834/12242'	'17299/101448/149683'	allelic	1
Union#E10#E10 Insulin-dependent diabetes mellitus strict	6-31946403-G-A	CFB	missense_variant	111	1733	57618	541844	3.39e-08	0.6023	0.4971	0.7299	0.0602	0.0961	'818/97/7'	'244976/51892/2863'	allelic	1
Union#E14#E14 Unspecified diabetes mellitus	19-44892887-C-T	TOMM40	synonymous_variant	5759	36729	77793	457739	3.41e-08	0.9226	0.8964	0.9496	0.1355	0.1453	'15869/4991/384'	'195733/66273/5760'	allelic	0
Union#E10#E10 Insulin-dependent diabetes mellitus strict	6-30897427-A-C	DDR1	synonymous_variant	190	1650	88234	511324	3.43e-08	0.6673	0.5742	0.7756	0.1033	0.1472	'738/174/8'	'218023/75278/6478'	allelic	1
Union#E14#E14 Unspecified diabetes mellitus	6-32403058-T-C	BTNL2	missense_variant	16115	26357	195747	339097	3.44e-08	1.0592	1.0378	1.081	0.3794	0.366	'8148/10061/3027'	'107948/123201/36273'	allelic	1
Union#E10#E10 Insulin-dependent diabetes mellitus	6-31111926-C-G	C6orf15	missense_variant	495	7147	50399	566593	3.45e-08	0.7786	0.7105	0.8533	0.0648	0.0817	'3353/441/27'	'260197/46199/2100'	allelic	1
diabetes mellitus union	6-32128224-C-A	ATF6B	5_prime_UTR_variant	9375	59065	68524	461054	3.48e-08	1.0679	1.0434	1.093	0.137	0.1294	'25548/7969/703'	'200841/59372/4576'	allelic	1
Union#E11#E11 Non-insulin-dependent diabetes mellitus strict	6-31636267-T-G	PRRC2A	missense_variant	50591	4267	486569	44957	3.49e-08	1.0955	1.0602	1.1319	0.0778	0.0846	'173/3921/23335'	'2006/40945/222812'	allelic	1
diabetes mellitus union	17-63485129-A-AG	ACE	3_prime_UTR_variant	30953	36609	245183	277159	3.5e-08	0.9558	0.9405	0.9713	0.4581	0.4694	'9987/16635/7159'	'74432/128295/58444'	allelic	0
20002#1220#diabetes	2-164694691-T-C	COBLL1	missense_variant	4256	33810	55163	399573	3.5e-08	0.9118	0.8821	0.9425	0.1118	0.1213	'15021/3768/244'	'175557/48459/3352'	allelic	0
Union#E10#E10 Insulin-dependent diabetes mellitus strict	6-27310241-C-A	POM121L2	missense_variant	445	1399	113494	485736	3.51e-08	1.3613	1.2234	1.5149	0.2413	0.1894	'536/327/59'	'196989/91758/10868'	allelic	1
Union#E10#E10 Insulin-dependent diabetes mellitus strict	6-32394968-G-A	BTNL2	missense_variant	184	1650	85603	509777	3.51e-08	0.6641	0.5702	0.7735	0.1003	0.1438	'745/160/12'	'218611/72555/6524'	allelic	1
Union#E10#E10 Insulin-dependent diabetes mellitus	6-32129513-C-T	FKBPL	missense_variant	651	6989	64279	553067	3.54e-08	0.8014	0.7393	0.8688	0.0852	0.1041	'3204/581/35'	'247828/57411/3434'	allelic	1
Union#E14#E14 Unspecified diabetes mellitus	6-31587353-A-G	LST1	non_coding_transcript_exon_variant	25473	16555	313850	215946	3.6e-08	1.0587	1.0374	1.0804	0.3939	0.4076	'3297/9961/7756'	'44785/126376/93737'	allelic	1
Union#E10#E10 Insulin-dependent diabetes mellitus strict	6-30920195-C-T	VARS2	synonymous_variant	205	1635	93781	506147	3.61e-08	0.6767	0.5851	0.7826	0.1114	0.1563	'723/189/8'	'213428/79291/7245'	allelic	1
Union#E10#E10 Insulin-dependent diabetes mellitus	6-27867440-G-A	HIST1H1B	synonymous_variant	1041	6593	71323	545551	3.64e-08	1.2077	1.1308	1.2899	0.1364	0.1156	'2847/899/71'	'241328/62895/4214'	allelic	1
Union#E10#E10 Insulin-dependent diabetes mellitus	12-111446804-T-C	SH2B3	missense_variant	3689	3919	317315	296827	3.65e-08	0.8805	0.8416	0.9213	0.4849	0.4833	'1052/1815/937'	'72256/152315/82500'	allelic	0
Union#E10#E10 Insulin-dependent diabetes mellitus	6-31900988-G-A	ZBTB12	synonymous_variant	309	7335	18008	599572	3.66e-08	1.4026	1.2505	1.5732	0.0404	0.0292	'3515/305/2'	'291027/17518/245'	allelic	1
Union#E11#E11 Non-insulin-dependent diabetes mellitus	19-47082260-G-C	ZC3H4	synonymous_variant	43765	16649	379935	152357	3.67e-08	1.0541	1.0345	1.0741	0.2756	0.2862	'2329/11991/15887'	'22302/107753/136091'	allelic	0
Union#E11#E11 Non-insulin-dependent diabetes mellitus	6-31157072-C-T	CCHCR1	stop_gained	30090	29932	258653	269799	3.67e-08	1.0486	1.031	1.0665	0.4987	0.4895	'7546/14840/7625'	'69657/130485/64084'	allelic	1
Union#E11#E11 Non-insulin-dependent diabetes mellitus strict	6-31968280-G-T	SKIV2L	non_coding_transcript_exon_variant	3632	46976	31981	457665	3.69e-08	1.1064	1.0677	1.1465	0.0718	0.0653	'21806/3364/134'	'213979/29707/1137'	allelic	1
Union#E14#E14 Unspecified diabetes mellitus	6-31558135-C-T	NFKBIL1	missense_variant	39197	3397	489875	46967	3.7e-08	1.1063	1.0668	1.1472	0.0798	0.0875	'127/3143/18027'	'2144/42679/223598'	allelic	1
Union#E14#E14 Unspecified diabetes mellitus	6-31161865-A-C	TCF19	synonymous_variant	32320	10260	400788	135702	3.75e-08	1.0666	1.0423	1.0915	0.241	0.2529	'1222/7816/12252'	'17257/101188/149800'	allelic	1
Union#E11#E11 Non-insulin-dependent diabetes mellitus	6-32369909-A-G	C6orf10	missense_variant	45360	13976	394409	128511	3.76e-08	1.0575	1.0366	1.0788	0.2355	0.2458	'1732/10512/17424'	'16725/95061/149674'	allelic	1
Union#E10#E10 Insulin-dependent diabetes mellitus	6-31785646-T-C	VARS	synonymous_variant	69	7575	10201	607367	3.78e-08	0.5423	0.4275	0.688	0.009	0.0165	'3753/69/0'	'298686/9995/103'	allelic	1
Union#E10#E10 Insulin-dependent diabetes mellitus	6-31642909-A-G	BAG6	missense_variant	3395	4241	293812	323140	3.79e-08	0.8804	0.8413	0.9213	0.4446	0.4762	'1178/1885/755'	'84817/153506/70153'	allelic	1
Union#E10#E10 Insulin-dependent diabetes mellitus strict	6-31142614-G-C	CCHCR1	missense_variant	699	1127	191756	404256	3.8e-08	1.3076	1.1896	1.4372	0.3828	0.3217	'342/443/128'	'137614/129028/31364'	allelic	1
Union#E14#E14 Unspecified diabetes mellitus	6-31161839-A-G	TCF19	missense_variant	32325	10265	400851	135757	3.89e-08	1.0665	1.0422	1.0914	0.241	0.253	'1222/7821/12252'	'17257/101243/149804'	allelic	1
Union#E11#E11 Non-insulin-dependent diabetes mellitus strict	12-120978847-A-C	HNF1A	missense_variant	17734	36948	165682	363948	3.95e-08	1.0543	1.0347	1.0744	0.3243	0.3128	'12630/11688/3023'	'125116/113716/25983'	allelic	0
diabetes mellitus union	6-31883457-A-G	EHMT2-AS1	non_coding_transcript_exon_variant	16583	51617	123281	404357	3.98e-08	1.0538	1.0343	1.0736	0.2432	0.2336	'19579/12459/2062'	'155325/93707/14787'	allelic	1
Union#E10#E10 Insulin-dependent diabetes mellitus strict	6-30891080-C-T	DDR1	synonymous_variant	226	1614	101482	497698	3.98e-08	0.6867	0.5974	0.7894	0.1228	0.1694	'704/206/10'	'206689/84320/8581'	allelic	1
Union#E10#E10 Insulin-dependent diabetes mellitus	6-33288319-A-T	WDR46	non_coding_transcript_exon_variant	4198	3426	319679	296225	4e-08	1.1354	1.085	1.1882	0.4494	0.481	'761/1904/1147'	'71631/152963/83358'	allelic	1
diabetes mellitus union	12-120994314-G-C	HNF1A	missense_variant	20036	47884	160322	364868	4.09e-08	0.9523	0.9358	0.9691	0.295	0.3053	'16985/13914/3061'	'127090/110688/24817'	allelic	0
diabetes mellitus union	17-63485192-G-A	ACE	3_prime_UTR_variant	31169	36801	246966	278800	4.13e-08	0.9561	0.9409	0.9716	0.4586	0.4697	'9982/16837/7166'	'74401/129998/58484'	allelic	0
Union#E11#E11 Non-insulin-dependent diabetes mellitus strict	11-69648088-C-T	CCND1	synonymous_variant	1234	53672	14000	517878	4.14e-08	0.8505	0.8019	0.9021	0.0225	0.0263	'26233/1206/14'	'252149/13580/210'	allelic	0
Union#E14#E14 Unspecified diabetes mellitus	6-30951614-G-A	DPCR1	synonymous_variant	7377	35229	87451	449497	4.17e-08	1.0763	1.0486	1.1048	0.1731	0.1629	'14573/6083/647'	'188222/73053/7199'	allelic	1
Union#E14#E14 Unspecified diabetes mellitus	10-12149934-C-T	SEC61A2	synonymous_variant	18311	23599	223843	305163	4.17e-08	1.0578	1.0368	1.0792	0.4369	0.4231	'6789/10021/4145'	'89166/126831/48506'	allelic	0
Union#E10#E10 Insulin-dependent diabetes mellitus strict	6-30925350-G-A	VARS2	missense_variant	205	1635	93660	506034	4.24e-08	0.6774	0.5858	0.7834	0.1114	0.1562	'723/189/8'	'213432/79170/7245'	allelic	1
Union#E14#E14 Unspecified diabetes mellitus	6-32366178-T-C	C6orf10	missense_variant	16292	25858	198114	332920	4.25e-08	1.0588	1.0374	1.0806	0.3865	0.3731	'8002/9854/3219'	'105370/122180/37967'	allelic	1
Union#E14#E14 Unspecified diabetes mellitus	10-12250349-G-T	CDC123	3_prime_UTR_variant	9024	32900	107694	420290	4.35e-08	1.0704	1.0448	1.0967	0.2152	0.204	'12940/7020/1002'	'167499/85292/11201'	allelic	0
Union#E10#E10 Insulin-dependent diabetes mellitus strict	6-28329536-T-A	ZSCAN31	missense_variant	390	1454	97601	502375	4.36e-08	1.3806	1.2344	1.5442	0.2115	0.1627	'577/300/45'	'210385/81605/7998'	allelic	1
20002#1220#diabetes	6-32088803-A-C	TNXB	missense_variant	2956	35108	38993	415899	4.5e-08	0.898	0.8637	0.9337	0.0777	0.0857	'16189/2730/113'	'190186/35527/1733'	allelic	1
Union#E14#E14 Unspecified diabetes mellitus	6-33416696-C-T	CUTA	missense_variant	1231	41315	13162	522896	4.56e-08	1.1837	1.1156	1.256	0.0289	0.0246	'20065/1185/23'	'255029/12838/162'	allelic	1
Union#E14#E14 Unspecified diabetes mellitus	6-31506180-C-G	MICB	missense_variant	6489	36081	76545	459841	4.58e-08	1.0804	1.0511	1.1106	0.1524	0.1427	'15331/5419/535'	'197183/65475/5535'	allelic	1
20002#1220#diabetes	6-32043867-A-G	TNXB	synonymous_variant	3291	34661	43168	410404	4.7e-08	0.9027	0.8698	0.9368	0.0867	0.0952	'15827/3007/142'	'185748/38908/2130'	allelic	1
Union#E10#E10 Insulin-dependent diabetes mellitus	6-31979015-G-A	STK19	splice_region_variant	63	7573	9503	607659	4.73e-08	0.532	0.4148	0.6822	0.0083	0.0154	'3755/63/0'	'299175/9309/97'	allelic	1
Union#E10#E10 Insulin-dependent diabetes mellitus	6-33304935-C-A	TAPBP	non_coding_transcript_exon_variant	4113	3489	313594	301852	4.74e-08	1.1347	1.0844	1.1874	0.459	0.4905	'804/1881/1116'	'74466/152920/80337'	allelic	1
Union#E10#E10 Insulin-dependent diabetes mellitus	6-32088803-A-C	TNXB	missense_variant	519	7121	52462	565014	4.76e-08	0.7849	0.7177	0.8585	0.0679	0.085	'3315/491/14'	'258580/47854/2304'	allelic	1
Union#E10#E10 Insulin-dependent diabetes mellitus strict	6-31880663-A-T	EHMT2-AS1	non_coding_transcript_exon_variant	144	1698	29095	570547	4.77e-08	1.663	1.4023	1.9722	0.0782	0.0485	'779/140/2'	'271458/27631/732'	allelic	1
Union#E10#E10 Insulin-dependent diabetes mellitus strict	6-30899329-C-T	DDR1	3_prime_UTR_variant	223	1611	99948	496424	4.78e-08	0.6875	0.5976	0.791	0.1216	0.1676	'704/203/10'	'206801/82822/8563'	allelic	1
Union#E14#E14 Unspecified diabetes mellitus	6-31355639-G-C	HLA-B	non_coding_transcript_exon_variant	6618	35662	78230	455114	4.79e-08	1.0796	1.0505	1.1095	0.1565	0.1467	'15069/5524/547'	'194403/66308/5961'	allelic	1
Union#E11#E11 Non-insulin-dependent diabetes mellitus	6-32180254-A-G	RNF5	synonymous_variant	12490	47936	105152	427770	4.79e-08	1.06	1.0381	1.0823	0.2067	0.1973	'19040/9856/1317'	'172082/83606/10773'	allelic	1
Union#E14#E14 Unspecified diabetes mellitus	1-119915381-A-T	NOTCH2	synonymous_variant	4958	37614	57860	478704	4.83e-08	1.0906	1.0574	1.1247	0.1165	0.1078	'16634/4346/306'	'213601/51502/3179'	allelic	0
Union#E11#E11 Non-insulin-dependent diabetes mellitus strict	19-45688570-C-T	SNRPD2	splice_region_variant	15629	38563	157332	367736	4.84e-08	0.9473	0.929	0.9659	0.2884	0.2996	'13815/10933/2348'	'129672/108392/24470'	allelic	0
20002#1220#diabetes	6-32061406-C-T	TNXB	missense_variant	2927	35133	38618	416212	4.88e-08	0.8979	0.8635	0.9337	0.0769	0.0849	'16214/2705/111'	'190511/35190/1714'	allelic	1
Union#E10#E10 Insulin-dependent diabetes mellitus strict	6-31355632-T-C	HLA-B	non_coding_transcript_exon_variant	1534	272	471540	118400	4.91e-08	1.4161	1.2446	1.6112	0.1506	0.2007	'23/226/654'	'12807/92786/189377'	allelic	1
diabetes mellitus union	19-45688570-C-T	SNRPD2	splice_region_variant	19564	48104	156664	366794	4.97e-08	0.9522	0.9356	0.9691	0.2891	0.2993	'17227/13650/2957'	'129319/108156/24254'	allelic	0
Union#E10#E10 Insulin-dependent diabetes mellitus	6-32056126-G-C	TNXB	missense_variant	310	7332	33503	584059	4.99e-08	0.7371	0.6575	0.8262	0.0406	0.0543	'3520/292/9'	'276188/31683/910'	allelic	1
Union#E10#E10 Insulin-dependent diabetes mellitus strict	6-32857313-G-A	PSMB9	missense_variant	620	1218	167159	431963	5.03e-08	1.3154	1.194	1.4492	0.3373	0.279	'400/418/101'	'155816/120331/23414'	allelic	1
Union#E10#E10 Insulin-dependent diabetes mellitus strict	6-27867494-T-C	HIST1H1B	synonymous_variant	331	1511	80617	518801	5.08e-08	1.4097	1.2514	1.5882	0.1797	0.1345	'617/277/27'	'224583/69635/5491'	allelic	1
Union#E10#E10 Insulin-dependent diabetes mellitus	6-33287326-A-C	WDR46	non_coding_transcript_exon_variant	4197	3427	320121	296475	5.19e-08	1.1342	1.0839	1.1869	0.4495	0.4808	'762/1903/1147'	'71609/153257/83432'	allelic	1
Union#E11#E11 Non-insulin-dependent diabetes mellitus	19-19268740-C-T	TM6SF2	missense_variant	4853	55801	39481	495271	5.22e-08	1.091	1.0576	1.1254	0.08	0.0738	'25691/4419/217'	'229315/36641/1420'	allelic	0
20002#1220#diabetes	6-31403653-T-C	MICA	synonymous_variant	30544	7466	359488	94496	5.3e-08	1.0754	1.0475	1.104	0.1964	0.2081	'740/5986/12279'	'10002/74492/142498'	allelic	1
Union#E10#E10 Insulin-dependent diabetes mellitus strict	6-27807896-A-G	HIST1H2BL	missense_variant	332	1512	80860	518948	5.31e-08	1.4092	1.2511	1.5873	0.18	0.1348	'617/278/27'	'224541/69866/5497'	allelic	1
Union#E11#E11 Non-insulin-dependent diabetes mellitus strict	2-164694894-G-A	COBLL1	missense_variant	8097	46739	83126	448188	5.38e-08	0.934	0.9112	0.9574	0.1477	0.1565	'19923/6893/602'	'189160/69868/6629'	allelic	0
Union#E14#E14 Unspecified diabetes mellitus	6-30952347-G-A	DPCR1	missense_variant	7369	35221	87408	449416	5.4e-08	1.0757	1.048	1.1042	0.173	0.1628	'14573/6075/647'	'188208/73000/7204'	allelic	1
20002#1220#diabetes	6-31883457-A-G	EHMT2-AS1	non_coding_transcript_exon_variant	9305	28571	105578	346972	5.41e-08	1.0703	1.0445	1.0967	0.2457	0.2333	'10842/6887/1209'	'133294/80384/12597'	allelic	1
Union#E10#E10 Insulin-dependent diabetes mellitus	6-31961960-C-T	SKIV2L	missense_variant	64	7580	9581	607813	5.42e-08	0.5356	0.4185	0.6856	0.0084	0.0155	'3758/64/0'	'299217/9379/101'	allelic	1
diabetes mellitus union	6-31154723-G-A	CCHCR1	missense_variant	17092	51304	127245	402033	5.47e-08	1.0526	1.0334	1.0722	0.2499	0.2404	'19240/12824/2134'	'152878/96277/15484'	allelic	1
diabetes mellitus union	17-63486691-A-G	ACE	synonymous_variant	31547	36925	249822	279748	5.47e-08	0.9567	0.9415	0.9721	0.4607	0.4717	'9919/17087/7230'	'73918/131912/58955'	allelic	0
Union#E14#E14 Unspecified diabetes mellitus	11-72697010-G-C	ARAP1	missense_variant	10782	31790	142366	394276	5.48e-08	0.9393	0.9182	0.9608	0.2533	0.2653	'11892/8006/1388'	'145073/104130/19118'	allelic	0
Union#E14#E14 Unspecified diabetes mellitus	6-31530467-G-GC	DDX39B	non_coding_transcript_exon_variant	6154	36104	72512	460216	5.49e-08	1.0818	1.0518	1.1127	0.1456	0.1361	'15483/5138/508'	'199090/62036/5238'	allelic	1
Union#E10#E10 Insulin-dependent diabetes mellitus strict	6-31980671-A-G	STK19	missense_variant	203	1631	44784	552014	5.52e-08	1.5342	1.3255	1.7757	0.1107	0.075	'734/163/20'	'256681/38652/3066'	allelic	1
Union#E11#E11 Non-insulin-dependent diabetes mellitus	6-75634715-C-T	SENP6	missense_variant	20996	37908	190957	328221	5.59e-08	0.952	0.9352	0.9691	0.3564	0.3678	'12344/13220/3888'	'105466/117289/36834'	allelic	0
20002#1220#diabetes	6-31869199-G-A	SLC44A4	missense_variant	387	37687	3423	451523	5.6e-08	1.3545	1.2187	1.5055	0.0102	0.0075	'18653/381/3'	'224064/3395/14'	allelic	1
diabetes mellitus union	6-32293475-T-G	C6orf10	missense_variant	9343	59147	68330	461536	5.6e-08	1.067	1.0424	1.0921	0.1364	0.129	'25596/7955/694'	'201128/59280/4525'	allelic	1
Union#E14#E14 Unspecified diabetes mellitus	6-32293994-A-G	C6orf10	missense_variant	16171	26267	196536	337808	5.62e-08	1.0582	1.0368	1.0799	0.3811	0.3678	'8168/9931/3120'	'107476/122856/36840'	allelic	1
Union#E10#E10 Insulin-dependent diabetes mellitus	6-32067826-C-T	TNXB	missense_variant	452	7054	46276	558964	5.63e-08	0.774	0.7034	0.8516	0.0602	0.0765	'3315/424/14'	'258647/41670/2303'	allelic	1
diabetes mellitus union	6-31530467-G-GC	DDX39B	non_coding_transcript_exon_variant	9752	58250	71436	454728	5.69e-08	1.0657	1.0416	1.0903	0.1434	0.1358	'25011/8228/762'	'196868/60992/5222'	allelic	1
Union#E10#E10 Insulin-dependent diabetes mellitus	6-33289207-C-T	WDR46	5_prime_UTR_variant	4206	3436	320338	296686	5.74e-08	1.1337	1.0835	1.1863	0.4496	0.4808	'762/1912/1147'	'71603/153480/83429'	allelic	1
Union#E11#E11 Non-insulin-dependent diabetes mellitus	1-117623069-C-T	FAM46C	synonymous_variant	19671	41013	167588	367254	5.8e-08	1.0511	1.0324	1.0701	0.3242	0.3133	'13905/13203/3234'	'126096/115062/26263'	allelic	0
20002#1220#diabetes	2-43592000-A-G	THADA	synonymous_variant	4650	33266	59962	393004	5.81e-08	0.9162	0.8874	0.9458	0.1226	0.1324	'14623/4020/315'	'170566/51872/4045'	allelic	0
Union#E10#E10 Insulin-dependent diabetes mellitus	6-32061406-C-T	TNXB	missense_variant	514	7126	51949	565439	5.89e-08	0.7851	0.7176	0.859	0.0673	0.0841	'3320/486/14'	'259032/47375/2287'	allelic	1
Union#E11#E11 Non-insulin-dependent diabetes mellitus strict	1-119935375-C-A	NOTCH2	non_coding_transcript_exon_variant	7231	47583	65752	465244	5.94e-08	1.0753	1.0476	1.1037	0.1319	0.1238	'20649/6285/473'	'203893/57458/4147'	allelic	0
diabetes mellitus union	17-63485413-T-C	ACE	3_prime_UTR_variant	31077	36725	246249	278373	6.01e-08	0.9566	0.9414	0.9721	0.4583	0.4694	'9975/16775/7151'	'74444/129485/58382'	allelic	0
Union#E10#E10 Insulin-dependent diabetes mellitus	6-32068580-G-A	TNXB	synonymous_variant	520	7120	52466	564840	6.02e-08	0.7863	0.719	0.8599	0.0681	0.085	'3314/492/14'	'258505/47830/2318'	allelic	1
Union#E10#E10 Insulin-dependent diabetes mellitus strict	6-29942954-G-A	HLA-A	missense_variant	416	1362	105685	472911	6.03e-08	1.3667	1.2244	1.5256	0.234	0.1827	'529/304/56'	'195055/82801/11442'	allelic	1
diabetes mellitus union	12-120999311-G-A	HNF1A	missense_variant	12784	55738	103463	426517	6.37e-08	0.9455	0.9264	0.965	0.1866	0.1952	'22702/10334/1225'	'171612/83293/10085'	allelic	0
diabetes mellitus union	6-31679224-A-G	LY6G5C	missense_variant	1735	66821	11672	518642	6.44e-08	1.1537	1.0963	1.2142	0.0253	0.022	'32570/1681/27'	'253615/11412/130'	allelic	1
Union#E10#E10 Insulin-dependent diabetes mellitus strict	6-31144825-G-C	CCHCR1	non_coding_transcript_exon_variant	696	1126	191755	403977	6.48e-08	1.3022	1.1846	1.4315	0.382	0.3219	'342/442/127'	'137317/129343/31206'	allelic	1
Union#E11#E11 Non-insulin-dependent diabetes mellitus strict	6-75634715-C-T	SENP6	missense_variant	18931	34327	189564	326554	6.52e-08	0.95	0.9325	0.9679	0.3555	0.3673	'11204/11919/3506'	'104976/116602/36481'	allelic	0
Union#E10#E10 Insulin-dependent diabetes mellitus strict	6-31138712-G-A	PSORS1C1	missense_variant	184	1656	39893	559567	6.55e-08	1.5585	1.3379	1.8155	0.1	0.0665	'750/156/14'	'261214/37139/1377'	allelic	1
20003#1140884600#metformin	11-47767111-CGGTGGT-C	FNBP4	conservative_inframe_deletion	8695	11361	247457	298977	6.55e-08	0.9247	0.8988	0.9513	0.4335	0.4529	'3242/4877/1909'	'82313/134351/56553'	allelic	0
diabetes mellitus union	1-117623069-C-T	FAM46C	synonymous_variant	22135	46395	165818	364298	6.62e-08	1.0482	1.0305	1.0662	0.323	0.3128	'15751/14893/3621'	'125217/113864/25977'	allelic	0
Union#E10#E10 Insulin-dependent diabetes mellitus	6-32058093-C-T	TNXB	missense_variant	520	7122	52415	565089	6.69e-08	0.7872	0.7198	0.8608	0.068	0.0849	'3315/492/14'	'258640/47809/2303'	allelic	1
diabetes mellitus union	6-75666836-G-A	SENP6	synonymous_variant	24677	43383	196432	329930	6.89e-08	0.9554	0.9397	0.9714	0.3626	0.3732	'13880/15623/4527'	'104123/121684/37374'	allelic	0
Union#E11#E11 Non-insulin-dependent diabetes mellitus strict	11-2159830-T-G	INS	missense_variant	38207	16345	376370	152674	6.91e-08	0.9482	0.9301	0.9667	0.2996	0.2886	'2474/11397/13405'	'22200/108274/134048'	allelic	0
Union#E10#E10 Insulin-dependent diabetes mellitus strict	6-30889295-G-C	DDR1	synonymous_variant	228	1614	101534	497784	6.93e-08	0.6926	0.6028	0.7957	0.1238	0.1694	'703/208/10'	'206704/84376/8579'	allelic	1
diabetes mellitus union	6-31144960-C-A	CCHCR1	missense_variant	18296	50180	136410	393192	6.94e-08	1.051	1.0322	1.0701	0.2672	0.2576	'18361/13458/2419'	'146041/101110/17650'	allelic	1
Union#E10#E10 Insulin-dependent diabetes mellitus strict	6-30931456-C-T	SFTA2	3_prime_UTR_variant	198	1644	90330	508428	6.97e-08	0.6779	0.5849	0.7857	0.1075	0.1509	'731/182/8'	'215865/76698/6816'	allelic	1
Union#E11#E11 Non-insulin-dependent diabetes mellitus strict	17-4076655-G-A	ZZEF1	synonymous_variant	10600	44238	97691	433637	6.98e-08	1.0636	1.0401	1.0876	0.1933	0.1839	'17863/8512/1044'	'177088/79461/9115'	allelic	0
Union#E10#E10 Insulin-dependent diabetes mellitus strict	6-31412154-G-A	MICA	missense_variant	623	1219	239521	360003	7e-08	0.7682	0.6974	0.8461	0.3382	0.3995	'408/403/110'	'108537/142929/48296'	allelic	1
Union#E11#E11 Non-insulin-dependent diabetes mellitus	12-120994314-G-C	HNF1A	missense_variant	17757	42383	162119	367823	7.09e-08	0.9506	0.9332	0.9683	0.2953	0.3059	'15027/12329/2714'	'128122/111579/25270'	allelic	0
Union#E11#E11 Non-insulin-dependent diabetes mellitus	2-27366943-T-C	EIF2B4	splice_region_variant	24200	36336	207332	326372	7.18e-08	1.0484	1.0305	1.0665	0.3998	0.3885	'10910/14516/4842'	'99963/126446/40443'	allelic	0
Union#E11#E11 Non-insulin-dependent diabetes mellitus strict	11-2160994-A-T	INS	splice_region_variant	38363	16503	377504	154028	7.18e-08	0.9485	0.9305	0.9669	0.3008	0.2898	'2484/11535/13414'	'22270/109488/134008'	allelic	0
diabetes mellitus union	17-48817015-A-C	TTLL6	missense_variant	18806	49642	150671	378769	7.23e-08	0.9523	0.9355	0.9695	0.2747	0.2846	'18008/13626/2590'	'135675/107419/21626'	allelic	0
Union#E10#E10 Insulin-dependent diabetes mellitus strict	6-31111926-C-G	C6orf15	missense_variant	91	1753	49008	550560	7.27e-08	0.5832	0.4723	0.7201	0.0493	0.0817	'835/83/4'	'252811/44938/2035'	allelic	1
diabetes mellitus union	3-49887507-T-C	MST1R	missense_variant	36087	32389	273329	256305	7.28e-08	1.0448	1.0283	1.0616	0.473	0.4839	'7646/17097/9495'	'62231/131843/70743'	allelic	0
diabetes mellitus union	17-48770002-C-A	TTLL6	missense_variant	17227	51325	138324	391954	7.35e-08	0.9511	0.9338	0.9687	0.2513	0.2609	'19193/12939/2144'	'144978/101998/18163'	allelic	0
Union#E10#E10 Insulin-dependent diabetes mellitus	6-32394968-G-A	BTNL2	missense_variant	932	6668	88256	524464	7.4e-08	0.8306	0.7753	0.8899	0.1226	0.144	'2928/812/60'	'224814/74836/6710'	allelic	1
Union#E10#E10 Insulin-dependent diabetes mellitus	6-32394964-C-T	BTNL2	missense_variant	925	6661	87648	523930	7.41e-08	0.8301	0.7746	0.8895	0.1219	0.1433	'2928/805/60'	'224844/74242/6703'	allelic	1
Union#E11#E11 Non-insulin-dependent diabetes mellitus	17-4076655-G-A	ZZEF1	synonymous_variant	11711	48921	98421	436035	7.46e-08	1.0606	1.0382	1.0834	0.1931	0.1842	'19745/9431/1140'	'177928/80179/9121'	allelic	0
Union#E11#E11 Non-insulin-dependent diabetes mellitus strict	6-32154609-C-G	PPT2	missense_variant	47514	7328	455993	75451	7.54e-08	1.0729	1.0456	1.1009	0.1336	0.142	'500/6328/20593'	'5541/64369/195812'	allelic	1
20002#1220#diabetes	6-32068580-G-A	TNXB	synonymous_variant	2961	35095	38980	415760	8.09e-08	0.8999	0.8655	0.9356	0.0778	0.0857	'16180/2735/113'	'190125/35510/1735'	allelic	1
Union#E10#E10 Insulin-dependent diabetes mellitus strict	6-31412040-T-C	MICA	missense_variant	624	1220	238886	359458	8.12e-08	0.7696	0.6988	0.8477	0.3384	0.3992	'408/404/110'	'108541/142376/48255'	allelic	1
Union#E10#E10 Insulin-dependent diabetes mellitus strict	6-27807919-G-C	HIST1H2BL	5_prime_UTR_variant	328	1508	80192	518126	8.21e-08	1.4053	1.2469	1.5839	0.1786	0.134	'617/274/27'	'224475/69176/5508'	allelic	1
Union#E14#E14 Unspecified diabetes mellitus	6-32220606-T-C	NOTCH4	missense_variant	19264	23180	235617	299355	8.22e-08	1.0559	1.0351	1.0771	0.4539	0.4404	'6412/10356/4454'	'84119/131117/52250'	allelic	1
Union#E10#E10 Insulin-dependent diabetes mellitus strict	6-30744028-C-G	IER3	missense_variant	1736	108	544043	55779	8.31e-08	1.648	1.3566	2.002	0.0586	0.093	'4/100/818'	'2587/50605/246719'	allelic	1
diabetes mellitus union	19-45701792-T-C	QPCTL	splice_region_variant	45036	22968	342714	183022	8.34e-08	1.0471	1.0296	1.065	0.3377	0.3481	'3974/15020/15008'	'32266/118490/112112'	allelic	0
Union#E14#E14 Unspecified diabetes mellitus	6-32096321-C-T	TNXB	missense_variant	3266	39338	45132	491828	8.37e-08	0.9048	0.8719	0.9388	0.0767	0.0841	'18160/3018/124'	'225284/41260/1936'	allelic	1
20002#1220#diabetes	6-31117579-C-T	PSORS1C1	non_coding_transcript_exon_variant	5735	29905	64207	363127	8.4e-08	1.0846	1.0531	1.117	0.1609	0.1503	'12583/4739/498'	'154514/54099/5054'	allelic	1
Union#E11#E11 Non-insulin-dependent diabetes mellitus	6-31138114-A-G	PSORS1C2	missense_variant	53209	7299	464862	68392	8.43e-08	1.0725	1.0453	1.1005	0.1206	0.1283	'453/6393/23408'	'4599/59194/202834'	allelic	1
diabetes mellitus union	6-31138712-G-A	PSORS1C1	missense_variant	4942	63548	35317	494507	8.44e-08	1.0889	1.0558	1.1231	0.0722	0.0667	'29514/4520/211'	'230847/32813/1252'	allelic	1
Union#E11#E11 Non-insulin-dependent diabetes mellitus	22-46259882-G-C	PKDREJ	missense_variant	6592	54032	54351	479951	8.46e-08	1.0773	1.0486	1.1069	0.1087	0.1017	'24066/5900/346'	'215568/48815/2768'	allelic	0
20002#1220#diabetes	6-32058093-C-T	TNXB	missense_variant	2960	35114	38955	415943	8.48e-08	0.9001	0.8657	0.9358	0.0777	0.0856	'16190/2734/113'	'190225/35493/1731'	allelic	1
diabetes mellitus union	6-32661939-T-C	HLA-DQB1	non_coding_transcript_exon_variant	17372	49206	129552	385942	8.48e-08	1.0517	1.0326	1.0713	0.2609	0.2513	'18332/12542/2415'	'145128/95686/16933'	allelic	1
20002#1220#diabetes	1-119915381-A-T	NOTCH2	synonymous_variant	4442	33600	48998	405568	8.54e-08	1.0943	1.0591	1.1306	0.1168	0.1078	'14860/3880/281'	'180985/43598/2700'	allelic	0
diabetes mellitus union	17-4049808-A-G	ZZEF1	missense_variant	27196	41104	204790	323622	8.54e-08	1.0456	1.0287	1.0627	0.3982	0.3876	'12432/16240/5478'	'99424/124774/40008'	allelic	0
Union#E10#E10 Insulin-dependent diabetes mellitus strict	6-31355560-T-C	HLA-B	missense_variant	140	1690	68047	525935	9.01e-08	0.6403	0.5388	0.7609	0.0765	0.1146	'777/136/2'	'233285/59365/4341'	allelic	1
Union#E11#E11 Non-insulin-dependent diabetes mellitus strict	3-170998041-G-A	SLC2A2	synonymous_variant	15079	39647	151862	378478	9.07e-08	0.9479	0.9294	0.9667	0.2755	0.2863	'14422/10803/2138'	'135244/107990/21936'	allelic	0
diabetes mellitus union	3-49898669-T-C	MST1R	missense_variant	36111	32415	273521	256429	9.21e-08	1.0444	1.0279	1.0612	0.473	0.4839	'7644/17127/9492'	'62197/132035/70743'	allelic	0
diabetes mellitus union	6-31355639-G-C	HLA-B	non_coding_transcript_exon_variant	10488	57548	77136	449730	9.31e-08	1.0626	1.0393	1.0864	0.1542	0.1464	'24382/8784/852'	'192231/65268/5934'	allelic	1
diabetes mellitus union	6-31154705-G-A	CCHCR1	missense_variant	17259	51181	128621	401043	9.31e-08	1.0514	1.0323	1.0709	0.2522	0.2428	'19128/12925/2167'	'151961/97121/15750'	allelic	1
Union#E10#E10 Insulin-dependent diabetes mellitus	6-31743191-T-A	MSH5	non_coding_transcript_exon_variant	538	7082	34444	581154	9.36e-08	1.2818	1.1734	1.4001	0.0706	0.056	'3286/510/14'	'274349/32456/994'	allelic	1
Union#E14#E14 Unspecified diabetes mellitus	6-31509904-A-G	MICB	missense_variant	31443	10779	390126	142236	9.49e-08	1.0635	1.0397	1.088	0.2553	0.2672	'1446/7887/11778'	'19439/103358/143384'	allelic	1
diabetes mellitus union	14-103521843-G-T	CKB	synonymous_variant	43509	24971	330899	198639	9.61e-08	1.046	1.0288	1.0634	0.3646	0.3751	'4571/15829/13840'	'37491/123657/103621'	allelic	0
Union#E11#E11 Non-insulin-dependent diabetes mellitus strict	3-57645673-C-T	DENND6A	missense_variant	112	54740	1767	529785	9.69e-08	0.6134	0.5067	0.7427	0.002	0.0033	'27314/112/0'	'264013/1759/4'	allelic	0
Union#E14#E14 Unspecified diabetes mellitus	6-31170600-C-T	POU5F1	synonymous_variant	19849	22679	242961	292977	9.69e-08	1.0554	1.0347	1.0765	0.4667	0.4533	'6047/10585/4632'	'80243/132491/55235'	allelic	1
Union#E14#E14 Unspecified diabetes mellitus	6-31138114-A-G	PSORS1C2	missense_variant	37403	5057	466611	68495	9.72e-08	1.0857	1.0532	1.1193	0.1191	0.128	'307/4443/16480'	'4639/59217/203697'	allelic	1
20002#1220#diabetes	2-43578600-C-T	THADA	synonymous_variant	4471	33131	57555	390777	1e-07	0.9163	0.887	0.9465	0.1189	0.1284	'14638/3855/308'	'170569/49639/3958'	allelic	0
Union#E11#E11 Non-insulin-dependent diabetes mellitus	3-49887507-T-C	MST1R	missense_variant	31989	28635	275875	258501	1e-07	1.0468	1.0293	1.0645	0.4723	0.4837	'6762/15111/8439'	'62686/133129/71373'	allelic	0
20002#1220#diabetes	6-31026181-A-G	MUC22	synonymous_variant	32257	5775	380754	73736	1.01e-07	1.0817	1.0507	1.1136	0.1518	0.1622	'451/4873/13692'	'6009/61718/159518'	allelic	1
Union#E14#E14 Unspecified diabetes mellitus	2-164695843-GA-G	COBLL1	splice_region_variant	4566	37518	62029	467781	1.03e-07	0.9178	0.889	0.9475	0.1085	0.1171	'16743/4032/267'	'206686/54409/3810'	allelic	0
diabetes mellitus union	3-49860840-A-G	CAMKV	synonymous_variant	35584	32734	269662	259044	1.04e-07	1.0443	1.0277	1.0611	0.4791	0.49	'7846/17042/9271'	'63819/131406/69128'	allelic	0
Union#E11#E11 Non-insulin-dependent diabetes mellitus	19-45688570-C-T	SNRPD2	splice_region_variant	17309	42607	158109	370067	1.07e-07	0.9509	0.9333	0.9687	0.2889	0.2993	'15263/12081/2614'	'130492/109083/24513'	allelic	0
Union#E14#E14 Unspecified diabetes mellitus	16-53470809-T-C	RBL2	synonymous_variant	19331	23203	250708	285184	1.09e-07	0.9477	0.9291	0.9667	0.4545	0.4678	'6397/10409/4461'	'76037/133110/58799'	allelic	0
Union#E14#E14 Unspecified diabetes mellitus	6-31142614-G-C	CCHCR1	missense_variant	14154	28118	171860	361456	1.09e-07	1.0587	1.0367	1.0812	0.3348	0.3222	'9370/9378/2388'	'122921/115614/28123'	allelic	1
Union#E10#E10 Insulin-dependent diabetes mellitus	6-29174277-C-G	OR2J2	synonymous_variant	3892	3674	332841	277777	1.1e-07	0.8841	0.8449	0.9251	0.4856	0.4549	'892/1890/1001'	'64258/149261/91790'	allelic	1
Union#E11#E11 Non-insulin-dependent diabetes mellitus	11-65570563-A-G	SSSCA1	5_prime_UTR_variant	17070	43574	145046	389554	1.11e-07	1.0521	1.0326	1.072	0.2815	0.2713	'15634/12306/2382'	'142134/105286/19880'	allelic	0
Union#E14#E14 Unspecified diabetes mellitus	6-31144825-G-C	CCHCR1	non_coding_transcript_exon_variant	14146	28086	171840	361216	1.12e-07	1.0587	1.0367	1.0812	0.335	0.3224	'9339/9408/2369'	'122654/115908/27966'	allelic	1
diabetes mellitus union	1-177933618-G-C	SEC16B	missense_variant	31648	36112	238982	284802	1.12e-07	1.0444	1.0278	1.0613	0.4671	0.4563	'9731/16650/7499'	'78508/127786/55598'	allelic	0
Union#E14#E14 Unspecified diabetes mellitus	6-32192179-T-C	GPSM3	missense_variant	9695	32731	116341	418805	1.12e-07	1.0663	1.0414	1.0917	0.2285	0.2174	'12681/7369/1163'	'164196/90413/12964'	allelic	1
diabetes mellitus union	17-4049789-T-C	ZZEF1	synonymous_variant	27208	41202	204927	324321	1.15e-07	1.0451	1.0282	1.0622	0.3977	0.3872	'12459/16284/5462'	'99604/125113/39907'	allelic	0
Union#E14#E14 Unspecified diabetes mellitus	6-31161533-C-T	TCF19	missense_variant	6920	35656	82014	454560	1.16e-07	1.0757	1.0472	1.1049	0.1625	0.1528	'14956/5744/588'	'192622/69316/6349'	allelic	1
20002#1220#diabetes	12-111446804-T-C	SH2B3	missense_variant	19116	18746	234881	217625	1.16e-07	0.9448	0.9252	0.9648	0.4951	0.4809	'4722/9302/4907'	'52537/112551/61165'	allelic	0
20002#1220#diabetes	6-31025600-T-A	MUC22	missense_variant	28403	9617	333638	120526	1.18e-07	1.0669	1.0416	1.0929	0.2529	0.2654	'1281/7055/10674'	'16083/88360/122639'	allelic	1
Union#E10#E10 Insulin-dependent diabetes mellitus strict	11-2166625-G-C	TH	splice_region_variant	574	1268	222344	377486	1.18e-07	0.7685	0.6963	0.8483	0.3116	0.3707	'437/394/90'	'119145/139196/41574'	allelic	0
diabetes mellitus union	1-119894128-T-C	ADAM30	missense_variant	4510	64066	32131	498321	1.21e-07	1.0918	1.0571	1.1275	0.0658	0.0606	'29941/4184/163'	'234066/30189/971'	allelic	0
Union#E14#E14 Unspecified diabetes mellitus	16-69933994-T-C	WWP2	synonymous_variant	31731	10805	393476	142412	1.21e-07	1.0629	1.0391	1.0872	0.254	0.2657	'1400/8005/11863'	'19164/104084/144696'	allelic	0
diabetes mellitus union	6-31506180-C-G	MICB	missense_variant	10276	58226	75471	454369	1.22e-07	1.0625	1.039	1.0865	0.15	0.1424	'24788/8650/813'	'194949/64471/5500'	allelic	1
diabetes mellitus union	19-19270187-G-T	TM6SF2	synonymous_variant	12390	56150	91514	438688	1.23e-07	1.0578	1.0361	1.0799	0.1808	0.1726	'22991/10168/1111'	'181425/75838/7838'	allelic	0
Union#E11#E11 Non-insulin-dependent diabetes mellitus	3-49898669-T-C	MST1R	missense_variant	32015	28661	276064	258622	1.23e-07	1.0464	1.029	1.0642	0.4724	0.4837	'6760/15141/8437'	'62656/133310/71377'	allelic	0
Union#E10#E10 Insulin-dependent diabetes mellitus	6-32443258-A-C	HLA-DRA	splice_acceptor_variant	4490	3090	344750	268594	1.23e-07	1.1321	1.0811	1.1855	0.4077	0.4379	'615/1860/1315'	'59634/149326/97712'	allelic	1
Union#E11#E11 Non-insulin-dependent diabetes mellitus	2-164722071-A-G	COBLL1	splice_region_variant	35142	25274	315679	216803	1.23e-07	0.9549	0.9388	0.9714	0.4183	0.4072	'5234/14806/10168'	'44400/128003/93838'	allelic	0
20002#1220#diabetes	17-63482562-C-T	ACE	synonymous_variant	15928	22072	196746	257486	1.24e-07	0.9444	0.9246	0.9647	0.4192	0.4331	'6382/9308/3310'	'73030/111426/42660'	allelic	0
Union#E10#E10 Insulin-dependent diabetes mellitus	6-30186422-T-C	TRIM26	synonymous_variant	3914	3728	297346	319894	1.24e-07	1.1295	1.0797	1.1817	0.4878	0.4817	'917/1894/1010'	'83260/153374/71986'	allelic	1
Union#E11#E11 Non-insulin-dependent diabetes mellitus	2-164694894-G-A	COBLL1	missense_variant	8978	51646	83513	450925	1.24e-07	0.9386	0.9167	0.961	0.1481	0.1563	'21993/7660/659'	'190382/70161/6676'	allelic	0
20002#1220#diabetes	6-32832447-C-A	TAP2	synonymous_variant	8122	29918	102370	352150	1.26e-07	0.9339	0.9104	0.958	0.2135	0.2252	'11784/6350/886'	'136490/79170/11600'	allelic	1
20002#1220#diabetes	6-31947463-C-T	CFB	synonymous_variant	396	37682	3542	451426	1.27e-07	1.3394	1.2066	1.4867	0.0104	0.0078	'18646/390/3'	'223956/3514/14'	allelic	1
20002#1220#diabetes	6-31962547-G-A	SKIV2L	synonymous_variant	388	37686	3461	451443	1.27e-07	1.3429	1.2085	1.4923	0.0102	0.0076	'18652/382/3'	'224004/3435/13'	allelic	1
diabetes mellitus union	2-157533956-T-C	ACVR1C	missense_variant	4119	64401	34627	495249	1.29e-07	0.9148	0.8848	0.9458	0.0601	0.0653	'30264/3873/123'	'231521/32207/1210'	allelic	0
Union#E10#E10 Insulin-dependent diabetes mellitus	6-29174072-T-C	OR2J2	missense_variant	3918	3698	335186	279988	1.29e-07	0.885	0.8459	0.926	0.4856	0.4551	'892/1914/1002'	'64214/151560/91813'	allelic	1
Union#E14#E14 Unspecified diabetes mellitus	1-119895261-A-G	ADAM30	missense_variant	4965	37627	58105	478787	1.31e-07	1.0873	1.0543	1.1213	0.1166	0.1082	'16632/4363/301'	'213542/51703/3201'	allelic	0
20002#1220#diabetes	6-31157072-C-T	CCHCR1	stop_gained	18932	18712	219547	229649	1.32e-07	1.0583	1.0363	1.0808	0.4971	0.4888	'4706/9300/4816'	'59386/110877/54335'	allelic	1
Union#E11#E11 Non-insulin-dependent diabetes mellitus	1-62114219-G-T	PATJ	missense_variant	5473	55153	51775	482573	1.32e-07	0.9249	0.8983	0.9523	0.0903	0.0969	'25085/4983/245'	'217995/46583/2596'	allelic	0
20003#1140884600#metformin	20-50945875-ATGATGTAGTTTCC-A	DPM1	frameshift_variant	8	20168	11	549071	1.32e-07	19.7999	7.9632	49.2308	0.0003965	2e-05	'10080/8/0'	'274530/11/0'	allelic	0
20002#1220#diabetes	10-69572545-C-T	NEUROG3	missense_variant	1943	36129	20506	434396	1.34e-07	1.1393	1.0861	1.195	0.051	0.0451	'17140/1849/47'	'207394/19608/449'	allelic	0
Union#E14#E14 Unspecified diabetes mellitus	6-31166341-C-CGAG	TCF19	disruptive_inframe_insertion	31114	10720	385477	141169	1.37e-07	1.0629	1.039	1.0874	0.2563	0.2681	'1471/7778/11668'	'20148/100873/142302'	allelic	1
20002#1220#diabetes	16-69933994-T-C	WWP2	synonymous_variant	28368	9640	333247	120769	1.37e-07	1.0665	1.0411	1.0924	0.2536	0.266	'1250/7140/10614'	'16288/88193/122527'	allelic	0
diabetes mellitus union	14-103519918-C-T	CKB	synonymous_variant	45105	23373	343599	186253	1.37e-07	1.0461	1.0287	1.0638	0.3413	0.3515	'4007/15359/14873'	'32926/120401/111599'	allelic	0
Union#E10#E10 Insulin-dependent diabetes mellitus	6-32949265-A-C	HLA-DMA	splice_region_variant	341	7301	36008	581166	1.39e-07	0.7538	0.6759	0.8407	0.0446	0.0583	'3493/315/13'	'273646/33874/1067'	allelic	1
Union#E11#E11 Non-insulin-dependent diabetes mellitus	17-4072781-C-G	ZZEF1	non_coding_transcript_exon_variant	23825	35721	204165	320701	1.39e-07	1.0477	1.0297	1.066	0.4001	0.389	'10897/13927/4949'	'99214/122273/40946'	allelic	0
Union#E11#E11 Non-insulin-dependent diabetes mellitus strict	14-103521843-G-T	CKB	synonymous_variant	34899	19941	331959	199199	1.43e-07	1.0502	1.0312	1.0695	0.3636	0.375	'3642/12657/11121'	'37571/124057/103951'	allelic	0
diabetes mellitus union	17-4044350-T-C	ZZEF1	missense_variant	27802	39998	209499	314863	1.48e-07	1.0447	1.0278	1.0618	0.4101	0.3995	'11901/16196/5803'	'95307/124249/42625'	allelic	0
diabetes mellitus union	17-48930601-C-T	SNF8	synonymous_variant	19281	49065	154262	374414	1.48e-07	0.9538	0.9371	0.9708	0.2821	0.2918	'17629/13807/2737'	'132762/108890/22686'	allelic	0
Union#E10#E10 Insulin-dependent diabetes mellitus	6-31142614-G-C	CCHCR1	missense_variant	2664	4922	197829	415375	1.51e-07	1.1364	1.0838	1.1917	0.3512	0.3226	'1594/1734/465'	'141153/133069/32380'	allelic	1
Union#E11#E11 Non-insulin-dependent diabetes mellitus	17-4062770-A-G	ZZEF1	synonymous_variant	24370	36240	208937	325323	1.52e-07	1.047	1.0293	1.0652	0.4021	0.3911	'10892/14456/4957'	'99207/126909/41014'	allelic	0
Union#E11#E11 Non-insulin-dependent diabetes mellitus	1-177933618-G-C	SEC16B	missense_variant	28058	31952	241101	287305	1.53e-07	1.0464	1.0289	1.0643	0.4676	0.4563	'8624/14704/6677'	'79119/129067/56017'	allelic	0
Union#E10#E10 Insulin-dependent diabetes mellitus	6-31900298-G-C	ZBTB12	synonymous_variant	328	7316	19626	597940	1.54e-07	1.3659	1.2218	1.5271	0.0429	0.0318	'3501/314/7'	'289524/18892/367'	allelic	1
Union#E11#E11 Non-insulin-dependent diabetes mellitus strict	3-49887507-T-C	MST1R	missense_variant	28927	25907	273972	257214	1.55e-07	1.0483	1.03	1.0669	0.4725	0.4842	'6100/13707/7610'	'62333/132548/70712'	allelic	0
Union#E10#E10 Insulin-dependent diabetes mellitus strict	6-31403653-T-C	MICA	synonymous_variant	1551	293	474774	124078	1.55e-07	1.3834	1.2208	1.5676	0.1589	0.2072	'23/247/652'	'13111/97856/188459'	allelic	1
Union#E10#E10 Insulin-dependent diabetes mellitus	6-31412384-G-GCT	MICA	frameshift_variant	1084	6134	101602	484434	1.56e-07	0.8426	0.7896	0.8991	0.1502	0.1734	'2605/924/80'	'200450/83534/9034'	allelic	1
Union#E14#E14 Unspecified diabetes mellitus	1-62114219-G-T	PATJ	missense_variant	3787	38759	51873	484359	1.56e-07	0.9123	0.8813	0.9444	0.089	0.0967	'17649/3461/163'	'218799/46761/2556'	allelic	0
20002#1220#diabetes	1-62114219-G-T	PATJ	missense_variant	3381	34637	44118	410128	1.57e-07	0.9074	0.8748	0.9413	0.0889	0.0971	'15780/3077/152'	'185191/39746/2186'	allelic	0
Union#E11#E11 Non-insulin-dependent diabetes mellitus strict	17-4072781-C-G	ZZEF1	non_coding_transcript_exon_variant	21576	32272	203018	318764	1.58e-07	1.0497	1.0309	1.0689	0.4007	0.3891	'9827/12618/4479'	'98617/121530/40744'	allelic	0
Union#E11#E11 Non-insulin-dependent diabetes mellitus	11-69648088-C-T	CCND1	synonymous_variant	1383	59321	14068	520944	1.59e-07	0.8633	0.8164	0.9129	0.0228	0.0263	'28984/1353/15'	'253648/13648/210'	allelic	0
Union#E11#E11 Non-insulin-dependent diabetes mellitus strict	4-6323359-G-A	PPP2R2C	synonymous_variant	32764	22068	311162	219860	1.62e-07	1.049	1.0304	1.068	0.4025	0.414	'4520/13028/9868'	'45756/128348/91407'	allelic	0
Union#E10#E10 Insulin-dependent diabetes mellitus	6-30061874-C-G	ZNRD1	non_coding_transcript_exon_variant	2437	5089	180155	428837	1.65e-07	1.1399	1.0858	1.1967	0.3238	0.2958	'1738/1613/412'	'151234/126369/26893'	allelic	1
Union#E11#E11 Non-insulin-dependent diabetes mellitus	1-39442834-G-A	MACF1	missense_variant	18764	41738	159939	373525	1.66e-07	1.0499	1.031	1.0692	0.3101	0.2998	'14422/12894/2935'	'130978/111569/24185'	allelic	0
20003#1140884600#metformin	19-12928470-A-G	FARSA	non_coding_transcript_exon_variant	13099	7049	346544	201716	1.69e-07	1.0817	1.0503	1.114	0.3499	0.3679	'1244/4561/4269'	'37467/126782/109881'	allelic	0
Union#E11#E11 Non-insulin-dependent diabetes mellitus	4-6323291-A-T	PPP2R2C	3_prime_UTR_variant	36275	24143	313895	218705	1.7e-07	1.0469	1.029	1.065	0.3996	0.4106	'4937/14269/11003'	'45507/127691/93102'	allelic	0
Union#E14#E14 Unspecified diabetes mellitus	6-31157381-C-T	CCHCR1	missense_variant	24881	17011	306205	220957	1.71e-07	1.0554	1.0343	1.077	0.4061	0.4191	'3574/9863/7509'	'47361/126235/89985'	allelic	1
Union#E11#E11 Non-insulin-dependent diabetes mellitus strict	4-6323291-A-T	PPP2R2C	3_prime_UTR_variant	32815	21829	311822	217604	1.73e-07	1.0491	1.0304	1.0681	0.3995	0.411	'4469/12891/9962'	'45189/127226/92298'	allelic	0
Union#E11#E11 Non-insulin-dependent diabetes mellitus strict	6-31558135-C-T	NFKBIL1	missense_variant	50426	4470	485063	46795	1.76e-07	1.0883	1.054	1.1237	0.0814	0.088	'179/4112/23157'	'2161/42473/221295'	allelic	1
Union#E14#E14 Unspecified diabetes mellitus	2-164694691-T-C	COBLL1	missense_variant	4793	37807	64949	471823	1.78e-07	0.921	0.8927	0.9501	0.1125	0.121	'16785/4237/278'	'207415/56993/3978'	allelic	0
Union#E11#E11 Non-insulin-dependent diabetes mellitus strict	17-4062770-A-G	ZZEF1	synonymous_variant	22070	32746	207771	323381	1.8e-07	1.049	1.0303	1.068	0.4026	0.3912	'9827/13092/4489'	'98613/126155/40808'	allelic	0
Union#E11#E11 Non-insulin-dependent diabetes mellitus strict	11-65570563-A-G	SSSCA1	5_prime_UTR_variant	15458	39392	144222	387246	1.8e-07	1.0537	1.0333	1.0745	0.2818	0.2714	'14121/11150/2154'	'141192/104862/19680'	allelic	0
Union#E11#E11 Non-insulin-dependent diabetes mellitus	4-6323359-G-A	PPP2R2C	synonymous_variant	36212	24406	313206	220930	1.84e-07	1.0466	1.0288	1.0647	0.4026	0.4136	'4994/14418/10897'	'46098/128734/92236'	allelic	0
Union#E10#E10 Insulin-dependent diabetes mellitus strict	6-32977753-G-C	BRD2	splice_region_variant	1728	116	541636	58308	1.85e-07	1.6036	1.3286	1.9357	0.0629	0.0972	'3/110/809'	'2938/52432/244602'	allelic	1
Union#E14#E14 Unspecified diabetes mellitus	6-31145253-A-G	CCHCR1	synonymous_variant	33545	8685	417199	115253	1.87e-07	1.067	1.0412	1.0935	0.2057	0.2165	'913/6859/13343'	'13000/89253/163973'	allelic	1
Union#E10#E10 Insulin-dependent diabetes mellitus strict	6-32221046-G-A	NOTCH4	missense_variant	133	1711	26907	573063	1.87e-07	1.6555	1.3872	1.9758	0.0721	0.0448	'792/127/3'	'273667/25729/589'	allelic	1
20003#1140884600#metformin	2-43592000-A-G	THADA	synonymous_variant	2398	17694	72084	474560	1.89e-07	0.8922	0.8544	0.9318	0.1194	0.1319	'7797/2100/149'	'206154/62252/4916'	allelic	0
Union#E11#E11 Non-insulin-dependent diabetes mellitus strict	2-27328100-A-G	GTF3C2	synonymous_variant	22144	32308	208444	319018	1.9e-07	1.049	1.0303	1.068	0.4067	0.3952	'9596/13116/4514'	'96974/125070/41687'	allelic	0
Union#E10#E10 Insulin-dependent diabetes mellitus	6-32977753-G-C	BRD2	splice_region_variant	7031	613	557148	60222	1.93e-07	1.2398	1.1411	1.347	0.0802	0.0975	'29/555/3238'	'3014/54194/251477'	allelic	1
Union#E10#E10 Insulin-dependent diabetes mellitus	6-31829810-C-G	HSPA1B	synonymous_variant	3633	3709	275421	317837	1.94e-07	1.1304	1.0795	1.1836	0.4948	0.4643	'975/1759/937'	'88640/140557/67432'	allelic	1
Union#E10#E10 Insulin-dependent diabetes mellitus	6-31690147-G-A	ABHD16A	non_coding_transcript_exon_variant	161	7461	19126	597286	1.95e-07	0.6739	0.5761	0.7883	0.0211	0.031	'3652/157/2'	'289429/18428/349'	allelic	1
Union#E10#E10 Insulin-dependent diabetes mellitus	6-30931456-C-T	SFTA2	3_prime_UTR_variant	990	6632	93046	523188	1.95e-07	0.8394	0.7849	0.8977	0.1299	0.151	'2892/848/71'	'222091/79006/7020'	allelic	1
Union#E10#E10 Insulin-dependent diabetes mellitus	6-31166398-C-T	POU5F1	5_prime_UTR_premature_start_codon_gain_variant	4108	3446	313330	296608	1.98e-07	1.1285	1.0782	1.1811	0.4562	0.4863	'814/1818/1145'	'73144/150320/81505'	allelic	1
20002#1220#diabetes	1-119895261-A-G	ADAM30	missense_variant	4448	33614	49183	405661	1.98e-07	1.0914	1.0564	1.1276	0.1169	0.1081	'14859/3896/276'	'180957/43747/2718'	allelic	0
Union#E11#E11 Non-insulin-dependent diabetes mellitus strict	19-45701792-T-C	QPCTL	splice_region_variant	36102	18346	343752	183536	1.98e-07	1.0507	1.0313	1.0705	0.3369	0.3481	'3153/12040/12031'	'32482/118572/112590'	allelic	0
Union#E10#E10 Insulin-dependent diabetes mellitus strict	6-31869199-G-A	SLC44A4	missense_variant	37	1807	4533	595583	1.98e-07	2.6903	1.9403	3.7302	0.0201	0.0076	'886/35/1'	'295543/4497/18'	allelic	1
Union#E10#E10 Insulin-dependent diabetes mellitus strict	6-28575487-C-T	ZBED9	synonymous_variant	524	1320	138736	459648	1.99e-07	1.3152	1.1884	1.4555	0.2842	0.2319	'473/374/75'	'176736/106176/16280'	allelic	1
Union#E10#E10 Insulin-dependent diabetes mellitus	6-31148433-G-A	CCHCR1	synonymous_variant	2415	5091	178477	428627	1.99e-07	1.1392	1.085	1.1961	0.3217	0.294	'1726/1639/388'	'152389/123849/27314'	allelic	1
Union#E10#E10 Insulin-dependent diabetes mellitus	6-33305078-G-C	TAPBP	missense_variant	4198	3434	320870	296064	1.99e-07	1.128	1.0779	1.1803	0.4499	0.4799	'763/1908/1145'	'71346/153372/83749'	allelic	1
20002#1220#diabetes	17-42570011-A-G	MLX	missense_variant	11246	26718	128768	325198	2.01e-07	1.063	1.0389	1.0877	0.2962	0.2837	'9445/7828/1709'	'116675/91848/18460'	allelic	0
diabetes mellitus union	6-31355632-T-C	HLA-B	non_coding_transcript_exon_variant	54476	12978	416694	104744	2.02e-07	1.0551	1.0339	1.0768	0.1924	0.2009	'1348/10282/22097'	'11382/81980/167357'	allelic	1
diabetes mellitus union	11-69648088-C-T	CCND1	synonymous_variant	1578	66982	13959	516343	2.03e-07	0.8714	0.8267	0.9186	0.023	0.0263	'32721/1540/19'	'251404/13535/212'	allelic	0
Union#E10#E10 Insulin-dependent diabetes mellitus strict	6-30061874-C-G	ZNRD1	non_coding_transcript_exon_variant	637	1169	175033	416755	2.04e-07	1.2974	1.1779	1.4291	0.3527	0.2958	'374/421/108'	'146966/122823/26105'	allelic	1
Union#E10#E10 Insulin-dependent diabetes mellitus	6-32661480-T-G	HLA-DQB1	non_coding_transcript_exon_variant	162	7378	19266	591996	2.06e-07	0.6747	0.577	0.7889	0.0215	0.0315	'3612/154/4'	'286791/18414/426'	allelic	1
Union#E11#E11 Non-insulin-dependent diabetes mellitus strict	3-49898669-T-C	MST1R	missense_variant	28949	25935	274192	257362	2.1e-07	1.0477	1.0294	1.0663	0.4725	0.4842	'6100/13735/7607'	'62303/132756/70718'	allelic	0
Union#E14#E14 Unspecified diabetes mellitus	16-69929452-G-A	WWP2	synonymous_variant	31517	10633	390882	140054	2.1e-07	1.062	1.0381	1.0865	0.2523	0.2638	'1402/7829/11844'	'19223/101608/144637'	allelic	0
diabetes mellitus union	6-31161533-C-T	TCF19	missense_variant	10974	57544	80847	449169	2.13e-07	1.0595	1.0367	1.0828	0.1602	0.1525	'24185/9174/900'	'190463/68243/6302'	allelic	1
Union#E10#E10 Insulin-dependent diabetes mellitus	6-32637532-A-G	HLA-DQA1	missense_variant	115	6857	14619	550987	2.14e-07	0.6321	0.5253	0.7606	0.0165	0.0258	'3373/111/2'	'268503/13981/319'	allelic	1
20002#1220#diabetes	17-63485129-A-AG	ACE	3_prime_UTR_variant	17083	20439	210179	237783	2.15e-07	0.9456	0.9258	0.9658	0.4553	0.4692	'5601/9237/3923'	'63894/109995/50092'	allelic	0
Union#E11#E11 Non-insulin-dependent diabetes mellitus	3-57645673-C-T	DENND6A	missense_variant	128	60518	1768	532910	2.16e-07	0.6375	0.5327	0.763	0.0021	0.0033	'30195/128/0'	'265575/1760/4'	allelic	0
Union#E11#E11 Non-insulin-dependent diabetes mellitus strict	2-27440549-G-T	NRBP1	non_coding_transcript_exon_variant	21609	32169	203454	317768	2.18e-07	1.0492	1.0303	1.0683	0.4018	0.3903	'9634/12901/4354'	'97181/123406/40024'	allelic	0
Union#E11#E11 Non-insulin-dependent diabetes mellitus	19-45701792-T-C	QPCTL	splice_region_variant	39896	20298	345960	184494	2.19e-07	1.0482	1.0297	1.067	0.3372	0.3478	'3519/13260/13318'	'32485/119524/113218'	allelic	0
20002#1220#diabetes	17-63486691-A-G	ACE	synonymous_variant	17404	20614	214201	240001	2.19e-07	0.946	0.9263	0.966	0.4578	0.4716	'5563/9488/3958'	'63445/113111/50545'	allelic	0
Union#E11#E11 Non-insulin-dependent diabetes mellitus	6-31968280-G-T	SKIV2L	non_coding_transcript_exon_variant	3987	51935	32268	460410	2.19e-07	1.0954	1.0586	1.1334	0.0713	0.0655	'24126/3683/152'	'215216/29978/1145'	allelic	1
20002#1220#diabetes	6-31025536-C-T	MUC22	synonymous_variant	7285	30729	82165	371997	2.24e-07	1.0733	1.0451	1.1023	0.1916	0.1809	'12424/5881/702'	'152435/67127/7519'	allelic	1
20002#1220#diabetes	6-31954663-TGTCTCGATCCCG-T	NELFE	conservative_inframe_deletion	400	37604	3608	450402	2.27e-07	1.3279	1.1969	1.4732	0.0105	0.0079	'18605/394/3'	'223411/3580/14'	allelic	1
Union#E10#E10 Insulin-dependent diabetes mellitus strict	6-31962547-G-A	SKIV2L	synonymous_variant	37	1807	4559	595501	2.27e-07	2.6746	1.929	3.7084	0.0201	0.0076	'886/35/1'	'295488/4525/17'	allelic	1
diabetes mellitus union	6-31403653-T-C	MICA	synonymous_variant	54837	13617	419565	109789	2.3e-07	1.0538	1.033	1.075	0.1989	0.2074	'1388/10841/21998'	'11668/86453/166556'	allelic	1
Union#E10#E10 Insulin-dependent diabetes mellitus strict	6-31138829-A-T	PSORS1C1	non_coding_transcript_exon_variant	141	1697	67859	530705	2.31e-07	0.6498	0.5471	0.7717	0.0767	0.1134	'785/127/7'	'235441/59823/4018'	allelic	1
diabetes mellitus union	10-12149934-C-T	SEC61A2	synonymous_variant	29295	38233	221246	301358	2.33e-07	1.0437	1.0269	1.0607	0.4338	0.4234	'11028/16177/6559'	'88040/125278/47984'	allelic	0
diabetes mellitus union	6-31815730-G-C	HSPA1A	5_prime_UTR_variant	26484	41912	199471	329613	2.34e-07	1.0442	1.0272	1.0614	0.3872	0.377	'12960/15992/5246'	'102843/123927/37772'	allelic	1
Union#E11#E11 Non-insulin-dependent diabetes mellitus	12-27763011-A-G	MANSC4	synonymous_variant	9433	51245	87477	447233	2.34e-07	0.9411	0.9196	0.9631	0.1555	0.1636	'21629/7987/723'	'187073/73087/7195'	allelic	0
20002#1220#diabetes	17-63484948-C-T	ACE	synonymous_variant	17339	20697	213453	241067	2.38e-07	0.9461	0.9265	0.9662	0.4559	0.4696	'5600/9497/3921'	'63905/113257/50098'	allelic	0
Union#E11#E11 Non-insulin-dependent diabetes mellitus	17-63484948-C-T	ACE	synonymous_variant	27799	32853	250953	283695	2.41e-07	0.9566	0.9406	0.9728	0.4583	0.4694	'8854/15145/6327'	'75180/133335/58809'	allelic	0
20002#1220#diabetes	6-32187221-C-T	PBX2	non_coding_transcript_exon_variant	9994	27856	114018	338478	2.42e-07	1.0651	1.04	1.0907	0.264	0.252	'10316/7224/1385'	'127000/84478/14770'	allelic	1
Union#E10#E10 Insulin-dependent diabetes mellitus strict	6-31962031-C-T	SKIV2L	synonymous_variant	35	1807	24513	575221	2.42e-07	0.4545	0.3252	0.6352	0.019	0.0409	'887/33/1'	'275870/23481/516'	allelic	1
Union#E11#E11 Non-insulin-dependent diabetes mellitus	17-63485129-A-AG	ACE	3_prime_UTR_variant	27396	32444	247112	279856	2.45e-07	0.9563	0.9402	0.9727	0.4578	0.4689	'8853/14738/6329'	'75182/129492/58810'	allelic	0
diabetes mellitus union	6-75715572-A-G	SENP6	missense_variant	24487	43303	194425	329089	2.46e-07	0.9571	0.9413	0.9732	0.3612	0.3714	'13901/15501/4493'	'104311/120467/36979'	allelic	0
Union#E10#E10 Insulin-dependent diabetes mellitus	6-31970858-G-C	DXO	non_coding_transcript_exon_variant	313	7331	33267	584161	2.46e-07	0.7497	0.6692	0.84	0.0409	0.0539	'3518/295/9'	'276345/31471/898'	allelic	1
Union#E10#E10 Insulin-dependent diabetes mellitus	6-30897427-A-C	DDR1	synonymous_variant	966	6672	90791	526213	2.51e-07	0.8392	0.7841	0.8981	0.1265	0.1471	'2919/834/66'	'224363/77487/6652'	allelic	1
20002#1220#diabetes	17-63485192-G-A	ACE	3_prime_UTR_variant	17197	20539	211738	239244	2.54e-07	0.9461	0.9263	0.9662	0.4557	0.4695	'5598/9343/3927'	'63883/111478/50130'	allelic	0
Union#E11#E11 Non-insulin-dependent diabetes mellitus	6-32166733-G-A	EGFL8	missense_variant	14762	45914	125097	409729	2.55e-07	1.0531	1.0326	1.0739	0.2433	0.2339	'17381/11152/1805'	'157229/95271/14913'	allelic	1
Union#E10#E10 Insulin-dependent diabetes mellitus	6-31028009-A-G	MUC22	missense_variant	77	7563	10681	606859	2.59e-07	0.5785	0.4618	0.7246	0.0101	0.0173	'3744/75/1'	'298257/10345/168'	allelic	1
20003#1140884600#metformin	19-12904716-A-G	SYCE2	non_coding_transcript_exon_variant	7031	13055	201076	345552	2.61e-07	0.9255	0.8986	0.9533	0.35	0.3678	'4256/4543/1244'	'109682/126188/37444'	allelic	0
Union#E10#E10 Insulin-dependent diabetes mellitus	6-32937204-G-A	HLA-DMB	missense_variant	5834	1790	454632	160248	2.62e-07	1.1488	1.0892	1.2117	0.2348	0.2606	'218/1354/2240'	'21304/117640/168496'	allelic	1
Union#E10#E10 Insulin-dependent diabetes mellitus strict	6-31026635-G-A	MUC22	missense_variant	18	1806	16193	576239	2.63e-07	0.3547	0.2229	0.5644	0.0099	0.0273	'896/14/2'	'281839/12561/1816'	allelic	1
Union#E11#E11 Non-insulin-dependent diabetes mellitus	6-32154695-C-A	PPT2	missense_variant	14700	45864	124531	409169	2.63e-07	1.0531	1.0326	1.074	0.2427	0.2333	'17389/11086/1807'	'157233/94703/14914'	allelic	1
Union#E10#E10 Insulin-dependent diabetes mellitus strict	6-32814335-C-T	HLA-DOB	missense_variant	26	1818	20242	579370	2.67e-07	0.4093	0.2779	0.603	0.0141	0.0338	'896/26/0'	'279926/19518/362'	allelic	1
diabetes mellitus union	2-27440549-G-T	NRBP1	non_coding_transcript_exon_variant	26980	40188	203331	316205	2.7e-07	1.044	1.027	1.0613	0.4017	0.3914	'12067/16054/5463'	'96576/123053/40139'	allelic	0
diabetes mellitus union	2-27328100-A-G	GTF3C2	synonymous_variant	27652	40346	208482	317466	2.72e-07	1.0436	1.0268	1.0608	0.4067	0.3964	'12019/16308/5672'	'96353/124760/41861'	allelic	0
Union#E11#E11 Non-insulin-dependent diabetes mellitus	17-63485192-G-A	ACE	3_prime_UTR_variant	27577	32605	248926	281538	2.72e-07	0.9566	0.9406	0.9729	0.4582	0.4693	'8850/14905/6336'	'75154/131230/58848'	allelic	0
Union#E11#E11 Non-insulin-dependent diabetes mellitus strict	11-65535422-G-A	SCYL1	non_coding_transcript_exon_variant	12286	42316	114038	415260	2.72e-07	1.0572	1.0351	1.0798	0.225	0.2155	'16387/9542/1372'	'162955/89350/12344'	allelic	0
Union#E10#E10 Insulin-dependent diabetes mellitus strict	6-32745241-C-T	HLA-DQA2	synonymous_variant	212	1620	94246	501808	2.73e-07	0.6968	0.6037	0.8042	0.1157	0.1581	'717/186/13'	'211453/78902/7672'	allelic	1
20002#1220#diabetes	20-44413724-C-T	HNF4A	missense_variant	1344	36660	13862	440322	2.74e-07	1.1645	1.1	1.2328	0.0354	0.0305	'17688/1284/30'	'213447/13428/217'	allelic	0
Union#E10#E10 Insulin-dependent diabetes mellitus	11-2166625-G-C	TH	splice_region_variant	2615	5027	228797	388505	2.78e-07	0.8833	0.8423	0.9263	0.3422	0.3706	'1665/1697/459'	'122572/143361/42718'	allelic	0
Union#E10#E10 Insulin-dependent diabetes mellitus	6-32049355-C-T	TNXB	synonymous_variant	64	7580	9295	608163	2.81e-07	0.5524	0.4316	0.7071	0.0084	0.0151	'3758/64/0'	'299524/9115/90'	allelic	1
Union#E10#E10 Insulin-dependent diabetes mellitus	6-32096119-G-A	TNXB	synonymous_variant	103	7541	13328	604232	2.83e-07	0.6192	0.5094	0.7527	0.0135	0.0216	'3721/99/2'	'295587/13058/135'	allelic	1
diabetes mellitus union	20-44413714-C-T	HNF4A	missense_variant	31	68543	72	530372	2.87e-07	3.3316	2.1865	5.0762	0.0004521	0.0001357	'34256/31/0'	'265150/72/0'	allelic	0
Union#E11#E11 Non-insulin-dependent diabetes mellitus	6-75666836-G-A	SENP6	synonymous_variant	21835	38435	198034	332974	2.87e-07	0.9552	0.9386	0.9721	0.3623	0.3729	'12289/13857/3989'	'105137/122700/37667'	allelic	0
Union#E11#E11 Non-insulin-dependent diabetes mellitus strict	6-31505769-A-G	MICB	missense_variant	42502	12368	406531	124967	2.9e-07	1.0564	1.0344	1.0788	0.2254	0.2351	'1391/9586/16458'	'14705/95557/155487'	allelic	1
20003#1140884600#metformin	6-75634715-C-T	SENP6	missense_variant	6837	12735	195660	337070	2.93e-07	0.9249	0.8976	0.953	0.3493	0.3673	'4236/4263/1287'	'108310/120450/37605'	allelic	0
20002#1220#diabetes	17-63485413-T-C	ACE	3_prime_UTR_variant	17154	20508	211128	238852	2.93e-07	0.9463	0.9265	0.9665	0.4555	0.4692	'5596/9316/3919'	'63916/111020/50054'	allelic	0
Union#E10#E10 Insulin-dependent diabetes mellitus strict	6-30921612-T-C	VARS2	synonymous_variant	202	1638	90621	508357	2.94e-07	0.6918	0.5976	0.8008	0.1098	0.1513	'727/184/9'	'215718/76921/6850'	allelic	1
Union#E11#E11 Non-insulin-dependent diabetes mellitus strict	1-119895095-G-A	ADAM30	synonymous_variant	7278	47624	66439	465521	2.95e-07	1.0708	1.0433	1.099	0.1326	0.1249	'20641/6342/468'	'203722/58077/4181'	allelic	0
Union#E11#E11 Non-insulin-dependent diabetes mellitus	17-63486691-A-G	ACE	synonymous_variant	27908	32714	251826	282468	2.95e-07	0.9569	0.9409	0.9732	0.4604	0.4713	'8789/15136/6386'	'74635/133198/59314'	allelic	0
diabetes mellitus union	11-64263769-C-T	PLCB3	missense_variant	4635	63845	33143	496485	2.97e-07	1.0875	1.0535	1.1227	0.0677	0.0626	'29773/4299/168'	'232704/31077/1033'	allelic	0
Union#E10#E10 Insulin-dependent diabetes mellitus strict	6-31166398-C-T	POU5F1	5_prime_UTR_premature_start_codon_gain_variant	1043	779	303602	289028	3.02e-07	1.2746	1.1615	1.3988	0.4276	0.4877	'174/431/306'	'71382/146264/78669'	allelic	1
Union#E10#E10 Insulin-dependent diabetes mellitus	6-31144825-G-C	CCHCR1	non_coding_transcript_exon_variant	2653	4913	197804	415068	3.03e-07	1.1331	1.0805	1.1883	0.3506	0.3227	'1591/1731/461'	'140831/133406/32199'	allelic	1
Union#E10#E10 Insulin-dependent diabetes mellitus	6-32745241-C-T	HLA-DQA2	synonymous_variant	1039	6543	97106	516266	3.09e-07	0.8442	0.7905	0.9017	0.137	0.1583	'2826/891/74'	'217449/81368/7869'	allelic	1
20002#1220#diabetes	16-69929452-G-A	WWP2	synonymous_variant	28187	9499	331064	118808	3.14e-07	1.0649	1.0395	1.091	0.2521	0.2641	'1252/6995/10596'	'16332/86144/122460'	allelic	0
Union#E11#E11 Non-insulin-dependent diabetes mellitus strict	1-117623069-C-T	FAM46C	synonymous_variant	17774	37112	166512	365192	3.15e-07	1.0504	1.0308	1.0703	0.3238	0.3132	'12603/11906/2934'	'125379/114434/26039'	allelic	0
20003#1140884600#metformin	20-44413724-C-T	HNF4A	missense_variant	741	19407	16598	531578	3.16e-07	1.2228	1.1345	1.318	0.0368	0.0303	'9350/707/17'	'257765/16048/275'	allelic	0
20002#1220#diabetes	12-120978847-A-C	HNF1A	missense_variant	12320	25594	141439	311565	3.18e-07	1.0604	1.0369	1.0844	0.3249	0.3122	'8737/8120/2100'	'107240/97085/22177'	allelic	0
Union#E11#E11 Non-insulin-dependent diabetes mellitus	12-65838575-T-A	HMGA2	splice_region_variant	1268	58542	9585	517805	3.2e-07	1.1701	1.1029	1.2415	0.0212	0.0182	'28652/1238/15'	'254210/9385/100'	allelic	0
diabetes mellitus union	3-49653194-G-A	BSN	missense_variant	7901	60637	64691	465477	3.2e-07	0.9376	0.9146	0.9611	0.1153	0.122	'26821/6995/453'	'204279/56919/3886'	allelic	0
Union#E14#E14 Unspecified diabetes mellitus	15-23365106-G-A	GOLGA8S	stop_gained	8	42244	4	532418	3.23e-07	25.2068	7.5899	83.7139	0.0001893	7.51e-06	'21122/0/4'	'266209/0/2'	allelic	0
20003#1140884600#metformin	10-69572545-C-T	NEUROG3	missense_variant	1070	19106	24834	524178	3.23e-07	1.1821	1.11	1.2588	0.053	0.0452	'9041/1024/23'	'250214/23750/542'	allelic	0
20002#1220#diabetes	17-42564217-C-T	COASY	non_coding_transcript_exon_variant	10710	26580	122652	323596	3.25e-07	1.0631	1.0385	1.0882	0.2872	0.2749	'9531/7518/1596'	'117678/88240/17206'	allelic	0
Union#E11#E11 Non-insulin-dependent diabetes mellitus	11-65535422-G-A	SCYL1	non_coding_transcript_exon_variant	13556	46826	114697	417693	3.31e-07	1.0543	1.0332	1.0758	0.2245	0.2154	'18159/10508/1524'	'163920/89853/12422'	allelic	0
Union#E11#E11 Non-insulin-dependent diabetes mellitus	6-31587353-A-G	LST1	non_coding_transcript_exon_variant	36096	23792	312533	215469	3.33e-07	1.046	1.0281	1.0642	0.3973	0.4081	'4769/14254/10921'	'44800/125869/93332'	allelic	1
diabetes mellitus union	20-44413724-C-T	HNF4A	missense_variant	2307	66133	15939	513663	3.35e-07	1.1242	1.0754	1.1753	0.0337	0.0301	'31968/2197/55'	'249091/15481/229'	allelic	0
diabetes mellitus union	9-136358043-G-A	GPSM1	synonymous_variant	46297	22001	352807	175249	3.41e-07	1.0453	1.0276	1.0632	0.3221	0.3319	'3507/14987/15655'	'29536/116177/118315'	allelic	0
diabetes mellitus union	11-64220573-G-A	FERMT3	missense_variant	4303	64223	30698	499516	3.46e-07	1.0902	1.0549	1.1268	0.0628	0.0579	'30097/4029/137'	'235292/28932/883'	allelic	0
diabetes mellitus union	6-31170330-G-A	POU5F1	synonymous_variant	18203	50367	135996	394408	3.47e-07	1.0481	1.0294	1.0672	0.2655	0.2564	'18455/13457/2373'	'146661/101086/17455'	allelic	1
diabetes mellitus union	17-4076655-G-A	ZZEF1	synonymous_variant	13117	55347	97216	432472	3.5e-07	1.0543	1.0331	1.0759	0.1916	0.1835	'22387/10573/1272'	'176673/79126/9045'	allelic	0
Union#E11#E11 Non-insulin-dependent diabetes mellitus	1-39413694-T-C	MACF1	synonymous_variant	18576	41510	158491	371431	3.56e-07	1.0488	1.0298	1.0681	0.3092	0.2991	'14397/12716/2930'	'130703/110025/24233'	allelic	0
Union#E11#E11 Non-insulin-dependent diabetes mellitus	1-39283249-G-A	MACF1	synonymous_variant	41713	18757	373171	160039	3.61e-07	0.9537	0.9365	0.9712	0.3102	0.3001	'2944/12869/14422'	'24303/111433/130869'	allelic	0
Union#E10#E10 Insulin-dependent diabetes mellitus	6-30744028-C-G	IER3	missense_variant	7062	582	560034	57242	3.64e-07	1.2402	1.1392	1.3502	0.0761	0.0927	'19/544/3259'	'2666/51910/254062'	allelic	1
Union#E10#E10 Insulin-dependent diabetes mellitus strict	6-28586766-G-T	ZBED9	5_prime_UTR_variant	512	1298	135730	451270	3.64e-07	1.3115	1.1837	1.453	0.2829	0.2312	'466/366/73'	'173754/103762/15984'	allelic	1
20002#1220#diabetes	6-32394044-C-T	BTNL2	synonymous_variant	6749	31141	76029	376857	3.68e-07	1.0742	1.0452	1.1041	0.1781	0.1679	'12851/5439/655'	'157096/62665/6682'	allelic	1
diabetes mellitus union	6-32816899-C-T	HLA-DOB	missense_variant	2778	65664	19406	510244	3.69e-07	1.1124	1.0681	1.1584	0.0406	0.0366	'31509/2646/66'	'245821/18602/402'	allelic	1
20002#1220#diabetes	6-32154695-C-A	PPT2	missense_variant	9266	28706	105475	348217	3.7e-07	1.0657	1.04	1.092	0.244	0.2325	'10904/6898/1184'	'133938/80341/12567'	allelic	1
Union#E11#E11 Non-insulin-dependent diabetes mellitus	17-48770002-C-A	TTLL6	missense_variant	15234	45460	139373	395621	3.76e-07	0.9512	0.933	0.9698	0.251	0.2605	'17010/11440/1897'	'146445/102731/18321'	allelic	0
diabetes mellitus union	17-63488670-G-A	ACE	synonymous_variant	31587	36075	249735	273597	3.78e-07	0.9593	0.944	0.9748	0.4668	0.4772	'9669/16737/7425'	'72336/128925/60405'	allelic	0
Union#E11#E11 Non-insulin-dependent diabetes mellitus	17-63485413-T-C	ACE	3_prime_UTR_variant	27491	32531	248224	281118	3.78e-07	0.9571	0.941	0.9734	0.458	0.4689	'8844/14843/6324'	'75198/130722/58751'	allelic	0
20002#1220#diabetes	1-113905767-C-T	DCLRE1B	missense_variant	6902	31108	77785	376341	3.8e-07	1.0735	1.0447	1.1031	0.1816	0.1713	'12748/5612/645'	'155929/64483/6651'	allelic	0
Union#E14#E14 Unspecified diabetes mellitus	6-32061406-C-T	TNXB	missense_variant	3293	39297	45279	491593	3.81e-07	0.9098	0.8769	0.9439	0.0773	0.0843	'18127/3043/125'	'225136/41321/1979'	allelic	1
Union#E10#E10 Insulin-dependent diabetes mellitus strict	6-31947463-C-T	CFB	synonymous_variant	37	1807	4663	595473	3.84e-07	2.6148	1.8859	3.6254	0.0201	0.0078	'886/35/1'	'295423/4627/18'	allelic	1
20002#1220#diabetes	6-32166733-G-A	EGFL8	missense_variant	9306	28740	105976	348704	3.89e-07	1.0654	1.0398	1.0917	0.2446	0.2331	'10900/6940/1183'	'133933/80838/12569'	allelic	1
Union#E11#E11 Non-insulin-dependent diabetes mellitus strict	9-136340958-C-T	GPSM1	missense_variant	12599	42201	127195	403693	3.9e-07	0.9475	0.928	0.9675	0.2299	0.2396	'16209/9783/1408'	'153687/96319/15438'	allelic	0
20002#1220#diabetes	6-31880663-A-T	EHMT2-AS1	non_coding_transcript_exon_variant	2061	35967	21949	432649	3.95e-07	1.1295	1.0783	1.1832	0.0542	0.0483	'17011/1945/58'	'205897/20855/547'	allelic	1
diabetes mellitus union	16-75224719-C-T	CTRB1	synonymous_variant	5916	62614	48879	481139	4.02e-07	0.93	0.9042	0.9567	0.0863	0.0922	'28607/5400/258'	'218443/44253/2313'	allelic	0
Union#E14#E14 Unspecified diabetes mellitus	6-31355632-T-C	HLA-B	non_coding_transcript_exon_variant	33904	7964	422228	105864	4.03e-07	1.0674	1.0407	1.0948	0.1902	0.2005	'813/6338/13783'	'11441/82982/169623'	allelic	1
diabetes mellitus union	6-31968280-G-T	SKIV2L	non_coding_transcript_exon_variant	4454	58714	31810	456422	4.04e-07	1.0885	1.0536	1.1244	0.0705	0.0652	'27299/4116/169'	'213421/29580/1115'	allelic	1
Union#E11#E11 Non-insulin-dependent diabetes mellitus strict	6-31154538-G-C	CCHCR1	missense_variant	25497	29235	241003	289245	4.05e-07	1.0467	1.0284	1.0653	0.4659	0.4545	'7801/13633/5932'	'79129/130987/55008'	allelic	1
Union#E14#E14 Unspecified diabetes mellitus	6-31962547-G-A	SKIV2L	synonymous_variant	421	42187	4063	532897	4.15e-07	1.3089	1.1833	1.4478	0.0099	0.0076	'20886/415/3'	'264434/4029/17'	allelic	1
diabetes mellitus union	6-32439932-C-A	HLA-DRA	5_prime_UTR_variant	25374	42450	190861	333255	4.2e-07	1.0437	1.0266	1.0611	0.3741	0.3642	'13405/15640/4867'	'107073/119109/35876'	allelic	1
Union#E10#E10 Insulin-dependent diabetes mellitus	6-27871968-T-C	HIST1H3I	synonymous_variant	1530	6112	109598	507474	4.23e-07	1.1591	1.0955	1.2264	0.2002	0.1776	'2451/1210/160'	'208733/90008/9795'	allelic	1
20003#1140884600#metformin	6-32154609-C-G	PPT2	missense_variant	17558	2588	471147	77311	4.23e-07	1.1133	1.0675	1.161	0.1285	0.141	'168/2252/7653'	'5646/66019/202564'	allelic	1
Union#E14#E14 Unspecified diabetes mellitus	5-103009842-A-C	PAM	synonymous_variant	12940	29012	156853	371821	4.33e-07	1.0573	1.0348	1.0803	0.3084	0.2967	'10091/8830/2055'	'131218/109385/23734'	allelic	0
diabetes mellitus union	20-63981221-C-T	PRPF6	5_prime_UTR_variant	3521	64867	29715	499443	4.33e-07	0.9123	0.8802	0.9457	0.0515	0.0562	'30783/3301/110'	'235778/27887/914'	allelic	0
Union#E10#E10 Insulin-dependent diabetes mellitus strict	6-33288319-A-T	WDR46	non_coding_transcript_exon_variant	1065	775	311068	287400	4.35e-07	1.2696	1.1573	1.3929	0.4212	0.4802	'163/449/308'	'69355/148690/81189'	allelic	1
Union#E14#E14 Unspecified diabetes mellitus	12-65838575-T-A	HMGA2	splice_region_variant	912	41106	9620	519574	4.39e-07	1.1983	1.1188	1.2834	0.0217	0.0182	'20105/896/8'	'255081/9412/104'	allelic	0
20002#1220#diabetes	6-32186508-A-G	PBX2	non_coding_transcript_exon_variant	10175	27219	116433	331201	4.42e-07	1.0634	1.0384	1.0889	0.2721	0.2601	'9959/7301/1437'	'122870/85461/15486'	allelic	1
diabetes mellitus union	22-50153041-G-A	MOV10L1	splice_region_variant	3019	65463	21190	508576	4.42e-07	1.1069	1.0645	1.1509	0.0441	0.04	'31288/2887/66'	'244131/20314/438'	allelic	0
Union#E14#E14 Unspecified diabetes mellitus	6-31954663-TGTCTCGATCCCG-T	NELFE	conservative_inframe_deletion	436	42088	4228	531676	4.44e-07	1.3027	1.1798	1.4384	0.0103	0.0079	'20829/430/3'	'263743/4190/19'	allelic	1
Union#E11#E11 Non-insulin-dependent diabetes mellitus	3-49860840-A-G	CAMKV	synonymous_variant	31533	28961	272256	261126	4.5e-07	1.0443	1.0269	1.062	0.4787	0.4896	'6944/15073/8230'	'64245/132636/69810'	allelic	0
Union#E14#E14 Unspecified diabetes mellitus	6-31148433-G-A	CCHCR1	synonymous_variant	12782	29086	155017	373023	4.5e-07	1.0575	1.0349	1.0806	0.3053	0.2936	'10158/8770/2006'	'132703/107617/23700'	allelic	1
Union#E10#E10 Insulin-dependent diabetes mellitus	6-31969260-C-T	SKIV2L	non_coding_transcript_exon_variant	309	7327	32705	583511	4.5e-07	0.7524	0.6711	0.8436	0.0405	0.0531	'3518/291/9'	'276303/30905/900'	allelic	1
Union#E10#E10 Insulin-dependent diabetes mellitus strict	6-32061638-T-C	TNXB	synonymous_variant	826	1016	304387	295509	4.51e-07	0.7893	0.7199	0.8653	0.4484	0.4926	'286/444/191'	'73131/149247/77570'	allelic	1
diabetes mellitus union	6-31111867-G-A	C6orf15	synonymous_variant	10921	57583	80554	449340	4.57e-07	1.0579	1.0351	1.0812	0.1594	0.152	'24215/9153/884'	'190660/68020/6267'	allelic	1
diabetes mellitus union	17-63482562-C-T	ACE	synonymous_variant	28955	39481	229420	300124	4.58e-07	0.9594	0.9441	0.975	0.4231	0.4332	'11373/16735/6110'	'84953/130218/49601'	allelic	0
Union#E11#E11 Non-insulin-dependent diabetes mellitus strict	22-46259882-G-C	PKDREJ	missense_variant	5968	48858	54154	477068	4.62e-07	1.0761	1.046	1.107	0.1089	0.1019	'21756/5346/311'	'214240/48588/2783'	allelic	0
diabetes mellitus union	6-31170594-G-A	POU5F1	synonymous_variant	9045	59407	66351	463171	4.62e-07	1.0628	1.0381	1.0882	0.1321	0.1253	'25822/7763/641'	'202678/57815/4268'	allelic	1
Union#E10#E10 Insulin-dependent diabetes mellitus	6-31026635-G-A	MUC22	missense_variant	137	7399	16612	593142	4.64e-07	0.6611	0.5579	0.7834	0.0182	0.0272	'3648/103/17'	'290136/12870/1871'	allelic	1
Union#E10#E10 Insulin-dependent diabetes mellitus	6-31138829-A-T	PSORS1C1	non_coding_transcript_exon_variant	727	6901	69818	546078	4.65e-07	0.824	0.763	0.8898	0.0953	0.1134	'3125/651/38'	'242235/61608/4105'	allelic	1
Union#E11#E11 Non-insulin-dependent diabetes mellitus	6-31142614-G-C	CCHCR1	missense_variant	20041	40259	171261	360267	4.67e-07	1.0472	1.0286	1.0661	0.3324	0.3222	'13424/13411/3315'	'122562/115143/28059'	allelic	1
diabetes mellitus union	6-31025756-A-G	MUC22	missense_variant	37124	30960	281765	244867	4.68e-07	1.0421	1.0255	1.0589	0.4547	0.465	'7184/16592/10266'	'57505/129857/75954'	allelic	1
Union#E11#E11 Non-insulin-dependent diabetes mellitus	9-136340958-C-T	GPSM1	missense_variant	13958	46630	127933	406107	4.68e-07	0.9502	0.9315	0.9693	0.2304	0.2396	'17916/10798/1580'	'154580/96947/15493'	allelic	0
Union#E11#E11 Non-insulin-dependent diabetes mellitus	6-32061449-A-G	TNXB	synonymous_variant	41800	18912	363025	172063	4.7e-07	1.0476	1.0288	1.0667	0.3115	0.3216	'2956/13000/14400'	'27876/116311/123357'	allelic	1
diabetes mellitus union	22-46259882-G-C	PKDREJ	missense_variant	7388	61084	53839	475783	4.71e-07	1.0688	1.0417	1.0967	0.1079	0.1017	'27238/6608/390'	'213700/48383/2728'	allelic	0
Union#E10#E10 Insulin-dependent diabetes mellitus strict	6-33290666-G-A	PFDN6	non_coding_transcript_exon_variant	1040	792	302923	292401	4.75e-07	1.2675	1.1554	1.3905	0.4323	0.4912	'171/450/295'	'72378/147645/77639'	allelic	1
Union#E10#E10 Insulin-dependent diabetes mellitus	6-31026181-A-G	MUC22	synonymous_variant	6567	1069	517607	99333	4.81e-07	1.1789	1.1047	1.2581	0.14	0.161	'74/921/2823'	'8050/83233/217187'	allelic	1
diabetes mellitus union	2-27369556-C-T	EIF2B4	splice_region_variant	27225	40999	205424	322590	4.82e-07	1.0428	1.0259	1.0599	0.3991	0.3891	'12380/16239/5493'	'98757/125076/40174'	allelic	0
Union#E10#E10 Insulin-dependent diabetes mellitus	6-31112232-T-C	C6orf15	missense_variant	141	7497	7242	610194	4.85e-07	1.5847	1.3393	1.875	0.0185	0.0117	'3680/137/2'	'301540/7114/64'	allelic	1
Union#E10#E10 Insulin-dependent diabetes mellitus strict	6-33304935-C-A	TAPBP	non_coding_transcript_exon_variant	1045	791	305113	292873	4.85e-07	1.2681	1.1561	1.391	0.4308	0.4898	'169/453/296'	'72099/148675/78219'	allelic	1
Union#E11#E11 Non-insulin-dependent diabetes mellitus strict	2-27444430-A-G	IFT172	3_prime_UTR_variant	21387	32145	201864	317924	4.86e-07	1.0479	1.029	1.0671	0.3995	0.3884	'9741/12663/4362'	'98068/121788/40038'	allelic	0
diabetes mellitus union	6-31727591-G-A	DDAH2	missense_variant	2670	65892	18619	511667	4.87e-07	1.1135	1.0684	1.1606	0.0389	0.0351	'31667/2558/56'	'246863/17941/339'	allelic	1
Union#E10#E10 Insulin-dependent diabetes mellitus	6-31143403-T-C	CCHCR1	synonymous_variant	5687	1955	443138	173754	4.88e-07	1.1406	1.0831	1.2011	0.2558	0.2817	'229/1497/2095'	'24464/124826/159156'	allelic	1
Union#E11#E11 Non-insulin-dependent diabetes mellitus	20-63981221-C-T	PRPF6	5_prime_UTR_variant	3118	57434	30112	503726	4.88e-07	0.9082	0.8744	0.9432	0.0515	0.0564	'27252/2930/94'	'237777/28172/970'	allelic	0
Union#E14#E14 Unspecified diabetes mellitus	6-32088803-A-C	TNXB	missense_variant	3330	39268	45725	491217	4.96e-07	0.911	0.8782	0.945	0.0782	0.0852	'18096/3076/127'	'224744/41729/1998'	allelic	1
Union#E11#E11 Non-insulin-dependent diabetes mellitus strict	3-49860840-A-G	CAMKV	synonymous_variant	28511	26201	270347	259923	5.01e-07	1.0462	1.0279	1.0648	0.4789	0.4902	'6264/13673/7419'	'63923/132077/69135'	allelic	0
Union#E10#E10 Insulin-dependent diabetes mellitus	6-31166341-C-CGAG	TCF19	disruptive_inframe_insertion	5692	1818	443543	162129	5.03e-07	1.1444	1.0853	1.2069	0.2421	0.2677	'243/1332/2180'	'23034/116061/163741'	allelic	1
Union#E10#E10 Insulin-dependent diabetes mellitus strict	6-30920384-T-C	VARS2	missense_variant	822	1002	303417	291979	5.06e-07	0.7894	0.7198	0.8658	0.4507	0.4904	'272/458/182'	'72237/147505/77956'	allelic	1
Union#E11#E11 Non-insulin-dependent diabetes mellitus strict	6-75666836-G-A	SENP6	synonymous_variant	19706	34806	196566	331266	5.08e-07	0.9541	0.9368	0.9718	0.3615	0.3724	'11150/12506/3600'	'104658/121950/37308'	allelic	0
Union#E10#E10 Insulin-dependent diabetes mellitus	6-32857313-G-A	PSMB9	missense_variant	2326	5304	171797	444709	5.1e-07	1.1352	1.0808	1.1923	0.3048	0.2787	'1844/1616/355'	'160542/123625/24086'	allelic	1
Union#E14#E14 Unspecified diabetes mellitus	6-31111867-G-A	C6orf15	synonymous_variant	6877	35681	81769	454703	5.13e-07	1.0718	1.0434	1.101	0.1616	0.1524	'14980/5721/578'	'192787/69129/6320'	allelic	1
Union#E14#E14 Unspecified diabetes mellitus	12-111446804-T-C	SH2B3	missense_variant	21362	21002	276078	258000	5.17e-07	0.9505	0.9319	0.9695	0.4958	0.4831	'5271/10460/5451'	'62721/132558/71760'	allelic	0
Union#E10#E10 Insulin-dependent diabetes mellitus	6-33315989-T-C	ZBTB22	missense_variant	4213	3413	322985	293921	5.2e-07	1.1233	1.0734	1.1755	0.4475	0.4764	'760/1893/1160'	'70295/153331/84827'	allelic	1
diabetes mellitus union	6-31025600-T-A	MUC22	missense_variant	50903	17561	388911	140559	5.2e-07	1.0476	1.0287	1.0669	0.2565	0.2655	'2292/12977/18963'	'18901/102757/143077'	allelic	1
Union#E10#E10 Insulin-dependent diabetes mellitus	6-31980671-A-G	STK19	missense_variant	689	6903	46074	568070	5.23e-07	1.2306	1.1373	1.3316	0.0908	0.075	'3164/575/57'	'264142/39786/3144'	allelic	1
diabetes mellitus union	1-39442834-G-A	MACF1	missense_variant	21124	47206	158505	370251	5.25e-07	1.0453	1.0274	1.0635	0.3091	0.2998	'16335/14536/3294'	'129773/110705/23900'	allelic	0
diabetes mellitus union	2-27444430-A-G	IFT172	3_prime_UTR_variant	26694	40148	201671	316387	5.25e-07	1.0431	1.0261	1.0604	0.3994	0.3893	'12202/15744/5475'	'97485/121417/40127'	allelic	0
Union#E14#E14 Unspecified diabetes mellitus	17-42570011-A-G	MLX	missense_variant	12544	29940	152071	383743	5.29e-07	1.0573	1.0346	1.0804	0.2953	0.2838	'10593/8754/1895'	'137473/108797/21637'	allelic	0
Union#E14#E14 Unspecified diabetes mellitus	17-63482562-C-T	ACE	synonymous_variant	17851	24669	231799	304357	5.3e-07	0.9501	0.9313	0.9693	0.4198	0.4323	'7123/10423/3714'	'86378/131601/50099'	allelic	0
Union#E11#E11 Non-insulin-dependent diabetes mellitus strict	2-27369556-C-T	EIF2B4	splice_region_variant	21794	32830	205435	324065	5.31e-07	1.0472	1.0285	1.0662	0.399	0.388	'9887/13056/4369'	'99345/125375/40030'	allelic	0
Union#E10#E10 Insulin-dependent diabetes mellitus	1-109017606-A-G	WDR47	splice_region_variant	12	7632	142	617308	5.35e-07	6.8353	3.7903	12.3266	0.0016	0.00023	'3810/12/0'	'308583/142/0'	allelic	0
diabetes mellitus union	3-160677305-A-G	ARL14	5_prime_UTR_variant	21257	45633	169487	348137	5.37e-07	0.9568	0.9404	0.9735	0.3178	0.3274	'15621/14391/3433'	'117403/113331/28078'	allelic	0
20002#1220#diabetes	6-31980644-TCTC-T	STK19	splice_region_variant	4698	33112	60215	391539	5.37e-07	0.9226	0.8937	0.9523	0.1243	0.1333	'14566/3980/359'	'170759/50021/5097'	allelic	1
Union#E11#E11 Non-insulin-dependent diabetes mellitus strict	2-27453420-A-T	IFT172	missense_variant	21851	32961	205912	325228	5.4e-07	1.0471	1.0284	1.0661	0.3987	0.3877	'9908/13145/4353'	'99552/126124/39894'	allelic	0
Union#E11#E11 Non-insulin-dependent diabetes mellitus	15-23365106-G-A	GOLGA8S	stop_gained	10	60226	6	530540	5.43e-07	14.6819	5.3358	40.3985	0.000166	1.13e-05	'30113/0/5'	'265270/0/3'	allelic	0
Union#E10#E10 Insulin-dependent diabetes mellitus	6-31772983-T-TGGACAGGCTCCATG	VWA7	frameshift_variant	239	7397	26195	590399	5.46e-07	0.7282	0.6398	0.8288	0.0313	0.0425	'3582/233/3'	'282684/25031/582'	allelic	1
Union#E10#E10 Insulin-dependent diabetes mellitus strict	6-32741402-A-G	HLA-DQA2	5_prime_UTR_premature_start_codon_gain_variant	199	1619	88832	502848	5.47e-07	0.6958	0.6004	0.8063	0.1095	0.1501	'718/183/8'	'213724/75400/6716'	allelic	1
diabetes mellitus union	10-92240093-A-G	CPEB3	synonymous_variant	40997	27467	311949	217843	5.5e-07	1.0423	1.0255	1.0594	0.4012	0.4112	'5537/16393/12302'	'45005/127833/92058'	allelic	0
Union#E10#E10 Insulin-dependent diabetes mellitus strict	6-33287326-A-C	WDR46	non_coding_transcript_exon_variant	1064	776	311516	287654	5.57e-07	1.2661	1.1541	1.389	0.4217	0.4801	'163/450/307'	'69332/148990/81263'	allelic	1
diabetes mellitus union	17-48958680-C-A	GIP	3_prime_UTR_variant	18896	48576	151005	370935	5.62e-07	0.9556	0.9387	0.9728	0.2801	0.2893	'17558/13460/2718'	'132400/106135/22435'	allelic	0
Union#E10#E10 Insulin-dependent diabetes mellitus strict	6-31954663-TGTCTCGATCCCG-T	NELFE	conservative_inframe_deletion	37	1799	4751	594135	5.62e-07	2.572	1.8551	3.566	0.0202	0.0079	'882/35/1'	'294710/4715/18'	allelic	1
Union#E10#E10 Insulin-dependent diabetes mellitus strict	6-33289207-C-T	WDR46	5_prime_UTR_variant	1065	777	311748	287882	5.65e-07	1.2657	1.1538	1.3885	0.4218	0.4801	'163/451/307'	'69330/149222/81263'	allelic	1
20002#1220#diabetes	6-31112239-C-G	C6orf15	missense_variant	7859	30153	89045	365097	5.67e-07	1.0686	1.0413	1.0967	0.2068	0.1961	'11988/6177/841'	'146837/71423/8811'	allelic	1
Union#E14#E14 Unspecified diabetes mellitus	17-63484948-C-T	ACE	synonymous_variant	19423	23141	251570	284952	5.71e-07	0.9507	0.9321	0.9697	0.4563	0.4689	'6247/10647/4388'	'75561/133830/58870'	allelic	0
Union#E14#E14 Unspecified diabetes mellitus	17-63485129-A-AG	ACE	3_prime_UTR_variant	19137	22849	247716	281092	5.73e-07	0.9504	0.9316	0.9695	0.4558	0.4684	'6245/10359/4389'	'75557/129978/58869'	allelic	0
Union#E11#E11 Non-insulin-dependent diabetes mellitus	2-27578892-A-G	C2orf16	missense_variant	14902	45536	136362	396518	5.79e-07	0.9516	0.9332	0.9703	0.2466	0.2559	'17233/11070/1916'	'147703/101112/17625'	allelic	0
Union#E10#E10 Insulin-dependent diabetes mellitus strict	6-31117187-T-C	CDSN	missense_variant	1450	390	441215	157003	5.85e-07	1.323	1.1829	1.4797	0.212	0.2625	'43/304/573'	'20712/115579/162818'	allelic	1
20003#1140884600#metformin	16-75224719-C-T	CTRB1	synonymous_variant	1650	18510	50501	498161	5.85e-07	0.8793	0.8354	0.9255	0.0818	0.092	'8500/1510/70'	'226193/45775/2363'	allelic	0
Union#E10#E10 Insulin-dependent diabetes mellitus	6-31671980-G-A	LY6G5B	missense_variant	170	7472	19681	597797	5.86e-07	0.6911	0.5932	0.8051	0.0222	0.0319	'3653/166/2'	'289407/18983/349'	allelic	1
20002#1220#diabetes	17-63488670-G-A	ACE	synonymous_variant	17431	20149	214188	234622	5.89e-07	0.9476	0.9278	0.9678	0.4638	0.4772	'5426/9297/4067'	'62063/110496/51846'	allelic	0
Union#E10#E10 Insulin-dependent diabetes mellitus	6-31028328-C-T	MUC22	missense_variant	145	7497	7513	610057	5.9e-07	1.5705	1.3304	1.8539	0.019	0.0122	'3679/139/3'	'301388/7281/116'	allelic	1
Union#E11#E11 Non-insulin-dependent diabetes mellitus strict	14-103519918-C-T	CKB	synonymous_variant	36152	18678	344749	186717	5.95e-07	1.0483	1.029	1.0679	0.3407	0.3513	'3188/12302/11925'	'32930/120857/111946'	allelic	0
Union#E14#E14 Unspecified diabetes mellitus	10-69572545-C-T	NEUROG3	missense_variant	2156	40450	24315	512637	5.99e-07	1.1237	1.0741	1.1757	0.0506	0.0453	'19201/2048/54'	'244697/23243/536'	allelic	0
Union#E14#E14 Unspecified diabetes mellitus	6-142753563-T-C	HIVEP2	synonymous_variant	27489	15005	339945	195563	6.02e-07	1.0539	1.0324	1.0759	0.3531	0.3652	'2670/9665/8912'	'35981/123601/108172'	allelic	0
diabetes mellitus union	2-27453420-A-T	IFT172	missense_variant	27284	41164	205850	323716	6.08e-07	1.0423	1.0255	1.0594	0.3986	0.3887	'12408/16348/5468'	'98967/125782/40034'	allelic	0
Union#E11#E11 Non-insulin-dependent diabetes mellitus	6-32187221-C-T	PBX2	non_coding_transcript_exon_variant	15799	44585	134277	397931	6.14e-07	1.0501	1.0302	1.0705	0.2616	0.2523	'16474/11637/2081'	'149214/99503/17387'	allelic	1
diabetes mellitus union	10-12250349-G-T	CDC123	3_prime_UTR_variant	14329	53137	106459	415085	6.17e-07	1.0514	1.031	1.0723	0.2124	0.2041	'20985/11167/1581'	'165428/84229/11115'	allelic	0
Union#E10#E10 Insulin-dependent diabetes mellitus	6-31026858-C-T	MUC22	missense_variant	78	7388	10616	591848	6.18e-07	0.5886	0.4705	0.7363	0.0104	0.0176	'3664/60/9'	'291728/8392/1112'	allelic	1
Union#E10#E10 Insulin-dependent diabetes mellitus strict	6-31772983-T-TGGACAGGCTCCATG	VWA7	frameshift_variant	39	1805	25626	573604	6.22e-07	0.4836	0.3521	0.6643	0.0211	0.0428	'883/39/0'	'274579/24446/590'	allelic	1
20002#1220#diabetes	1-113907040-T-C	DCLRE1B	synonymous_variant	6907	31103	77954	376314	6.25e-07	1.072	1.0433	1.1016	0.1817	0.1716	'12744/5615/646'	'155843/64628/6663'	allelic	0
diabetes mellitus union	17-4062770-A-G	ZZEF1	synonymous_variant	27449	41005	207117	322469	6.26e-07	1.0422	1.0254	1.0593	0.401	0.3911	'12336/16333/5558'	'98338/125793/40662'	allelic	0
Union#E11#E11 Non-insulin-dependent diabetes mellitus strict	11-2169721-C-T	TH	missense_variant	19201	35621	191667	339329	6.31e-07	0.9543	0.9369	0.9721	0.3502	0.361	'11572/12477/3362'	'108644/122041/34813'	allelic	0
diabetes mellitus union	12-65838575-T-A	HMGA2	splice_region_variant	1415	66143	9491	513259	6.33e-07	1.1569	1.0934	1.2241	0.0209	0.0182	'32380/1383/16'	'251987/9285/103'	allelic	0
Union#E10#E10 Insulin-dependent diabetes mellitus strict	6-31143403-T-C	CCHCR1	synonymous_variant	1415	427	429558	169888	6.42e-07	1.3106	1.176	1.4606	0.2318	0.2834	'49/329/543'	'24134/121620/153969'	allelic	1
Union#E14#E14 Unspecified diabetes mellitus	6-31869199-G-A	SLC44A4	missense_variant	415	42193	4014	532986	6.43e-07	1.306	1.1799	1.4456	0.0097	0.0075	'20892/409/3'	'264503/3980/17'	allelic	1
Union#E14#E14 Unspecified diabetes mellitus	6-31947463-C-T	CFB	synonymous_variant	428	42182	4159	532875	6.46e-07	1.3	1.1763	1.4367	0.01	0.0077	'20880/422/3'	'264376/4123/18'	allelic	1
Union#E14#E14 Unspecified diabetes mellitus	1-50974105-C-T	CDKN2C	synonymous_variant	3472	39128	47516	489152	6.52e-07	0.9135	0.8812	0.9469	0.0815	0.0885	'17981/3166/153'	'222946/43260/2128'	allelic	0
Union#E11#E11 Non-insulin-dependent diabetes mellitus	6-32216928-G-A	NOTCH4	non_coding_transcript_exon_variant	44117	16267	383765	148459	6.53e-07	1.0492	1.0295	1.0692	0.2694	0.2789	'2279/11709/16204'	'21162/106135/138815'	allelic	1
Union#E11#E11 Non-insulin-dependent diabetes mellitus strict	17-63484948-C-T	ACE	synonymous_variant	25154	29702	249653	281883	6.55e-07	0.9562	0.9395	0.9732	0.4585	0.4697	'8021/13660/5747'	'74718/132447/58603'	allelic	0
Union#E14#E14 Unspecified diabetes mellitus	6-32061449-A-G	TNXB	synonymous_variant	29421	13187	364507	172439	6.59e-07	1.0555	1.0332	1.0782	0.3095	0.3211	'2063/9061/10180'	'27915/116609/123949'	allelic	1
Union#E10#E10 Insulin-dependent diabetes mellitus strict	6-31117492-A-G	CDSN	synonymous_variant	1450	390	440783	156537	6.66e-07	1.3204	1.1805	1.4768	0.212	0.2621	'43/304/573'	'20707/115123/162830'	allelic	1
20002#1220#diabetes	X-119469713-T-C	SLC25A5	missense_variant	9	14045	7	167919	6.75e-07	15.3717	5.7238	41.282	0.0004223	5.14e-05	'7018/9/0/11994/2'	'83956/7/0/143318/9'	allelic	0
diabetes mellitus union	3-49715570-T-G	RNF123	splice_region_variant	33544	34904	264731	264561	6.77e-07	0.9604	0.9452	0.9758	0.4901	0.4998	'8890/17124/8210'	'66331/131899/66416'	allelic	0
Union#E11#E11 Non-insulin-dependent diabetes mellitus strict	6-32081646-C-T	TNXB	missense_variant	5030	49826	45385	486101	6.78e-07	1.0813	1.0487	1.1148	0.0917	0.0854	'22635/4556/237'	'222414/41273/2056'	allelic	1
Union#E14#E14 Unspecified diabetes mellitus	17-42564217-C-T	COASY	non_coding_transcript_exon_variant	11951	29779	144876	381832	6.81e-07	1.0577	1.0346	1.0813	0.2864	0.2751	'10688/8403/1774'	'138653/104526/20175'	allelic	0
Union#E14#E14 Unspecified diabetes mellitus	17-63485192-G-A	ACE	3_prime_UTR_variant	19262	22958	249509	282769	6.85e-07	0.9509	0.9321	0.97	0.4562	0.4688	'6242/10474/4394'	'75537/131695/58907'	allelic	0
Union#E10#E10 Insulin-dependent diabetes mellitus	6-32006812-G-C	CYP21A1P	splice_region_variant	307	6705	19275	570561	6.87e-07	1.3553	1.2077	1.521	0.0438	0.0327	'3224/257/25'	'276295/17971/652'	allelic	1
20003#1140884600#metformin	19-12899706-A-G	GCDH	3_prime_UTR_variant	10731	9299	301766	243390	6.92e-07	0.9308	0.9048	0.9575	0.4643	0.4465	'2200/4899/2916'	'54989/133412/84177'	allelic	0
Union#E14#E14 Unspecified diabetes mellitus	19-45688570-C-T	SNRPD2	splice_region_variant	12087	29935	158532	371478	6.95e-07	0.9461	0.9256	0.9671	0.2876	0.2991	'10777/8381/1853'	'131074/109330/24601'	allelic	0
20002#1220#diabetes	2-157533956-T-C	ACVR1C	missense_variant	2232	35810	29589	424853	6.99e-07	0.8949	0.8561	0.9355	0.0587	0.0651	'16844/2122/55'	'198673/27507/1041'	allelic	0
Union#E14#E14 Unspecified diabetes mellitus	5-103097705-G-A	GIN1	missense_variant	13384	28114	162305	359963	7.01e-07	1.0558	1.0335	1.0787	0.3225	0.3108	'9577/8960/2212'	'124661/110641/25832'	allelic	0
20003#1140884600#metformin	6-75666836-G-A	SENP6	synonymous_variant	7111	12909	202920	341968	7.09e-07	0.9283	0.9014	0.9561	0.3552	0.3724	'4213/4483/1314'	'107977/126014/38453'	allelic	0
Union#E11#E11 Non-insulin-dependent diabetes mellitus strict	6-31970674-T-C	DXO	synonymous_variant	4660	50218	41920	489722	7.1e-07	1.0841	1.0503	1.1189	0.0849	0.0789	'22986/4246/207'	'225632/38458/1731'	allelic	1
Union#E11#E11 Non-insulin-dependent diabetes mellitus strict	17-63485129-A-AG	ACE	3_prime_UTR_variant	24790	29334	245791	278061	7.1e-07	0.956	0.9392	0.9732	0.458	0.4692	'8020/13294/5748'	'74729/128603/58594'	allelic	0
Union#E10#E10 Insulin-dependent diabetes mellitus strict	6-31719231-G-A	LY6G6C	synonymous_variant	433	1403	113371	485761	7.11e-07	1.3224	1.1871	1.4731	0.2358	0.1892	'534/335/49'	'197158/91445/10963'	allelic	1
Union#E10#E10 Insulin-dependent diabetes mellitus	6-31403653-T-C	MICA	synonymous_variant	6234	1402	489039	127217	7.26e-07	1.1567	1.0912	1.2261	0.1836	0.2064	'132/1138/2548'	'13382/100453/194293'	allelic	1
Union#E10#E10 Insulin-dependent diabetes mellitus strict	6-33305078-G-C	TAPBP	missense_variant	1067	777	312277	287285	7.27e-07	1.2633	1.1516	1.3859	0.4214	0.4792	'162/453/307'	'69089/149107/81585'	allelic	1
Union#E10#E10 Insulin-dependent diabetes mellitus	6-31947755-C-T	CFB	synonymous_variant	104	7526	13226	603730	7.27e-07	0.6308	0.5194	0.7661	0.0136	0.0214	'3712/102/1'	'295388/12954/136'	allelic	1
Union#E11#E11 Non-insulin-dependent diabetes mellitus strict	6-31157072-C-T	CCHCR1	stop_gained	27128	27152	256702	268664	7.37e-07	1.0457	1.0274	1.0643	0.4998	0.4886	'6867/13418/6855'	'69530/129604/63549'	allelic	1
20002#1220#diabetes	6-32949265-A-C	HLA-DMA	splice_region_variant	2008	36032	26786	427906	7.43e-07	0.8903	0.8497	0.9327	0.0528	0.0589	'17081/1870/69'	'201367/25172/807'	allelic	1
Union#E10#E10 Insulin-dependent diabetes mellitus	6-29607226-G-A	GABBR1	splice_region_variant	785	6847	74569	541021	7.48e-07	0.8318	0.7723	0.8959	0.1029	0.1211	'3075/697/44'	'237795/65431/4569'	allelic	1
diabetes mellitus union	17-4072781-C-G	ZZEF1	non_coding_transcript_exon_variant	26834	40432	202439	317937	7.51e-07	1.0423	1.0254	1.0596	0.3989	0.389	'12343/15746/5544'	'98349/121239/40600'	allelic	0
Union#E11#E11 Non-insulin-dependent diabetes mellitus	17-48930601-C-T	SNF8	synonymous_variant	17055	43465	155419	377889	7.56e-07	0.9541	0.9364	0.972	0.2818	0.2914	'15625/12215/2420'	'134157/109575/22922'	allelic	0
20003#1140884600#metformin	1-222628919-A-G	MIA3	missense_variant	12	20164	46	549060	7.62e-07	7.1034	3.7625	13.4108	0.0005948	8.38e-05	'10076/12/0'	'274507/46/0'	allelic	0
Union#E10#E10 Insulin-dependent diabetes mellitus strict	6-31116036-T-C	CDSN	missense_variant	1437	379	435810	152104	7.63e-07	1.3233	1.1815	1.4821	0.2087	0.2587	'44/291/573'	'20840/110424/162693'	allelic	1
Union#E10#E10 Insulin-dependent diabetes mellitus strict	6-31117423-A-G	CDSN	synonymous_variant	1449	391	441298	157082	7.71e-07	1.3191	1.1795	1.4752	0.2125	0.2625	'43/305/572'	'20717/115648/162825'	allelic	1
Union#E14#E14 Unspecified diabetes mellitus	19-7899091-T-C	LRRC8E	missense_variant	14046	28480	183368	352670	7.76e-07	0.9485	0.9288	0.9687	0.3303	0.3421	'9557/9366/2340'	'116019/120632/31368'	allelic	0
Union#E10#E10 Insulin-dependent diabetes mellitus	6-31723880-G-A	MPIG6B	synonymous_variant	560	7082	36670	580606	7.81e-07	1.252	1.148	1.3654	0.0733	0.0594	'3277/528/16'	'273064/34478/1096'	allelic	1
20002#1220#diabetes	6-32067826-C-T	TNXB	missense_variant	2623	34773	34393	411411	7.82e-07	0.9023	0.8659	0.9403	0.0701	0.0771	'16189/2395/114'	'190237/30937/1728'	allelic	1
Union#E11#E11 Non-insulin-dependent diabetes mellitus strict	17-63485192-G-A	ACE	3_prime_UTR_variant	24953	29477	247581	279707	7.82e-07	0.9564	0.9396	0.9735	0.4584	0.4695	'8017/13443/5755'	'74696/130315/58633'	allelic	0
Union#E11#E11 Non-insulin-dependent diabetes mellitus strict	6-31970635-G-T	DXO	missense_variant	4651	50217	41848	489704	7.9e-07	1.0838	1.05	1.1187	0.0848	0.0787	'22989/4239/206'	'225656/38392/1728'	allelic	1
Union#E11#E11 Non-insulin-dependent diabetes mellitus	6-31166341-C-CGAG	TCF19	disruptive_inframe_insertion	44150	15440	383847	140913	7.96e-07	1.0497	1.0296	1.0702	0.2591	0.2685	'2125/11190/16480'	'20126/100661/141593'	allelic	1
Union#E11#E11 Non-insulin-dependent diabetes mellitus strict	19-19268740-C-T	TM6SF2	missense_variant	4365	50491	39189	492429	8.02e-07	1.0863	1.0515	1.1223	0.0796	0.0737	'23258/3975/195'	'228016/36397/1396'	allelic	0
Union#E11#E11 Non-insulin-dependent diabetes mellitus	6-32220606-T-C	NOTCH4	missense_variant	27293	33193	234943	298163	8.08e-07	1.0435	1.026	1.0613	0.4512	0.4407	'9224/14745/6274'	'83733/130697/52123'	allelic	1
20002#1220#diabetes	6-31138491-A-G	PSORS1C1	non_coding_transcript_exon_variant	13175	24457	151832	297994	8.09e-07	1.0573	1.0342	1.0809	0.3501	0.3375	'7994/8469/2353'	'99402/99190/26321'	allelic	1
Union#E11#E11 Non-insulin-dependent diabetes mellitus strict	6-32184217-A-T	AGER	synonymous_variant	47356	7486	454605	76613	8.13e-07	1.0661	1.0392	1.0937	0.1365	0.1442	'527/6432/20462'	'5727/65159/194723'	allelic	1
Union#E14#E14 Unspecified diabetes mellitus	6-32058093-C-T	TNXB	missense_variant	3333	39273	45679	491287	8.22e-07	0.9128	0.8799	0.9468	0.0782	0.0851	'18097/3079/127'	'224798/41691/1994'	allelic	1
Union#E14#E14 Unspecified diabetes mellitus	17-63485413-T-C	ACE	3_prime_UTR_variant	19214	22924	248804	282342	8.23e-07	0.9511	0.9324	0.9703	0.456	0.4684	'6240/10444/4385'	'75570/131202/58801'	allelic	0
Union#E11#E11 Non-insulin-dependent diabetes mellitus	6-75715572-A-G	SENP6	missense_variant	21663	38355	196061	332145	8.26e-07	0.9568	0.9402	0.9738	0.3609	0.3712	'12304/13747/3958'	'105316/121513/37274'	allelic	0
Union#E11#E11 Non-insulin-dependent diabetes mellitus	17-48817015-A-C	TTLL6	missense_variant	16656	43946	151880	382270	8.34e-07	0.9539	0.9362	0.972	0.2748	0.2843	'15940/12066/2295'	'137049/108172/21854'	allelic	0
Union#E14#E14 Unspecified diabetes mellitus	3-49860840-A-G	CAMKV	synonymous_variant	22199	20269	273140	262108	8.36e-07	1.051	1.0304	1.072	0.4773	0.4897	'4867/10535/5832'	'64451/133206/69967'	allelic	0
Union#E14#E14 Unspecified diabetes mellitus	11-47835701-T-C	NUP160	missense_variant	18776	23560	243256	290340	8.52e-07	0.9512	0.9324	0.9703	0.4435	0.4559	'6595/10370/4203'	'79555/131230/56013'	allelic	0
Union#E10#E10 Insulin-dependent diabetes mellitus strict	6-31026181-A-G	MUC22	synonymous_variant	1622	222	502696	96792	8.53e-07	1.4068	1.2225	1.6189	0.1204	0.1615	'12/198/712'	'7862/81068/210814'	allelic	1
20002#1220#diabetes	6-31968902-C-T	SKIV2L	missense_variant	4639	33263	59426	393530	8.61e-07	0.9236	0.8946	0.9535	0.1224	0.1312	'14582/4099/270'	'171111/51308/4059'	allelic	1
Union#E14#E14 Unspecified diabetes mellitus	17-63486691-A-G	ACE	synonymous_variant	19506	23046	252389	283733	8.67e-07	0.9515	0.9328	0.9705	0.4584	0.4708	'6205/10636/4435'	'75031/133671/59359'	allelic	0
Union#E10#E10 Insulin-dependent diabetes mellitus strict	6-31633958-G-A	PRRC2A	missense_variant	41	1803	26396	573438	8.68e-07	0.494	0.3624	0.6734	0.0222	0.044	'882/39/1'	'274134/25170/613'	allelic	1
Union#E10#E10 Insulin-dependent diabetes mellitus strict	6-31625488-G-T	PRRC2A	synonymous_variant	41	1803	26456	573456	8.83e-07	0.4929	0.3616	0.6719	0.0222	0.0441	'882/39/1'	'274110/25236/610'	allelic	1
Union#E11#E11 Non-insulin-dependent diabetes mellitus	1-150578851-G-A	MCL1	missense_variant	838	59856	8781	526237	8.98e-07	0.839	0.7812	0.9011	0.0138	0.0164	'29512/832/3'	'258804/8629/76'	allelic	0
Union#E14#E14 Unspecified diabetes mellitus	9-136340958-C-T	GPSM1	missense_variant	9765	32765	128671	407187	9.03e-07	0.9431	0.9213	0.9655	0.2296	0.2401	'12600/7565/1100'	'154921/97345/15663'	allelic	0
Union#E14#E14 Unspecified diabetes mellitus	6-32068580-G-A	TNXB	synonymous_variant	3335	39253	45697	491059	9.05e-07	0.913	0.8802	0.9471	0.0783	0.0851	'18087/3079/128'	'224687/41685/2006'	allelic	1
Union#E10#E10 Insulin-dependent diabetes mellitus	6-31672202-C-T	LY6G5B	missense_variant	566	7074	37170	580216	9.11e-07	1.249	1.1457	1.3615	0.0741	0.0602	'3271/532/17'	'272664/34888/1141'	allelic	1
Union#E11#E11 Non-insulin-dependent diabetes mellitus	6-31506223-G-A	MICB	missense_variant	19207	41463	164098	370680	9.13e-07	1.0464	1.0277	1.0655	0.3166	0.3069	'14259/12945/3131'	'128422/113836/25131'	allelic	1
20002#1220#diabetes	14-103519918-C-T	CKB	synonymous_variant	25118	12918	294426	160016	9.14e-07	1.0568	1.0337	1.0804	0.3396	0.3521	'2240/8438/8340'	'28291/103434/95496'	allelic	0
diabetes mellitus union	2-65071705-A-G	CEP68	synonymous_variant	13822	54692	111212	418820	9.17e-07	0.9517	0.9331	0.9708	0.2017	0.2098	'21832/11028/1397'	'165702/87416/11898'	allelic	0
20002#1220#diabetes	6-32293730-T-C	C6orf10	missense_variant	9413	28559	107368	346256	9.19e-07	1.0629	1.0374	1.0891	0.2479	0.2367	'10782/6995/1209'	'132520/81216/13076'	allelic	1
20002#1220#diabetes	1-113758713-C-T	PHTF1	5_prime_UTR_variant	8522	29258	96925	354495	9.39e-07	1.0653	1.0388	1.0924	0.2256	0.2147	'11385/6488/1017'	'139390/75715/10605'	allelic	0
Union#E14#E14 Unspecified diabetes mellitus	2-43592000-A-G	THADA	synonymous_variant	5252	37180	70626	464100	9.42e-07	0.9282	0.9008	0.9565	0.1238	0.1321	'16330/4520/366'	'201565/60970/4828'	allelic	0
Union#E14#E14 Unspecified diabetes mellitus	3-49887507-T-C	MST1R	missense_variant	22489	20053	276846	259370	9.63e-07	1.0507	1.0301	1.0717	0.4714	0.4837	'4744/10565/5962'	'62839/133692/71577'	allelic	0
Union#E11#E11 Non-insulin-dependent diabetes mellitus strict	6-31170600-C-T	POU5F1	synonymous_variant	25426	29378	240510	290424	9.69e-07	1.0451	1.0268	1.0637	0.4639	0.453	'7862/13654/5886'	'79595/131234/54638'	allelic	1
20002#1220#diabetes	6-32858490-C-T	PSMB9	missense_variant	300	37770	2634	452314	9.69e-07	1.364	1.2098	1.5377	0.0079	0.0058	'18736/298/1'	'224845/2624/5'	allelic	1
Union#E11#E11 Non-insulin-dependent diabetes mellitus	20-44413714-C-T	HNF4A	missense_variant	28	60688	75	535091	9.8e-07	3.2917	2.1324	5.0813	0.0004612	0.0001401	'30330/28/0'	'267508/75/0'	allelic	0
20002#1220#diabetes	9-136340958-C-T	GPSM1	missense_variant	8700	29308	108950	344992	9.84e-07	0.94	0.9169	0.9637	0.2289	0.24	'11271/6766/967'	'131235/82522/13214'	allelic	0
20003#1140884600#metformin	2-164694691-T-C	COBLL1	missense_variant	2208	17962	66284	482558	9.97e-07	0.8949	0.8556	0.9361	0.1095	0.1208	'7994/1974/117'	'212202/58154/4065'	allelic	0
Union#E14#E14 Unspecified diabetes mellitus	3-49898669-T-C	MST1R	missense_variant	22508	20068	277040	259498	9.98e-07	1.0506	1.03	1.0715	0.4713	0.4837	'4741/10586/5961'	'62808/133882/71579'	allelic	0
Union#E10#E10 Insulin-dependent diabetes mellitus	6-26463346-G-T	BTN2A1	missense_variant	963	6673	66763	550131	1e-06	1.1891	1.1109	1.2729	0.1261	0.1082	'2919/835/64'	'245457/59217/3773'	allelic	1
20002#1220#diabetes	6-31154723-G-A	CCHCR1	missense_variant	9553	28433	109081	344905	1.02e-06	1.0623	1.037	1.0883	0.2515	0.2403	'10664/7105/1224'	'131194/82517/13282'	allelic	1
Union#E11#E11 Non-insulin-dependent diabetes mellitus strict	17-63485413-T-C	ACE	3_prime_UTR_variant	24871	29405	246921	279307	1.02e-06	0.9567	0.9399	0.9739	0.4582	0.4692	'8011/13383/5744'	'74741/129825/58548'	allelic	0
diabetes mellitus union	8-94865559-T-C	INTS8	synonymous_variant	35071	33265	276513	252047	1.02e-06	0.961	0.9458	0.9765	0.4868	0.4769	'8146/16973/9049'	'60429/131189/72662'	allelic	0
20002#1220#diabetes	6-142753563-T-C	HIVEP2	synonymous_variant	24612	13366	288317	165355	1.03e-06	1.0561	1.0332	1.0795	0.3519	0.3645	'2393/8580/8016'	'30348/104659/91829'	allelic	0
Union#E11#E11 Non-insulin-dependent diabetes mellitus strict	6-32058203-G-A	TNXB	synonymous_variant	5045	49835	45586	486214	1.03e-06	1.0797	1.0473	1.1132	0.0919	0.0857	'22632/4571/237'	'222374/41466/2060'	allelic	1
Union#E10#E10 Insulin-dependent diabetes mellitus	6-30920195-C-T	VARS2	synonymous_variant	1041	6597	96581	520817	1.03e-06	0.8509	0.7968	0.9087	0.1363	0.1564	'2851/895/73'	'219584/81649/7466'	allelic	1
Union#E11#E11 Non-insulin-dependent diabetes mellitus	6-31505784-A-G	MICB	missense_variant	19182	41442	163910	370476	1.04e-06	1.0462	1.0274	1.0653	0.3164	0.3067	'14258/12926/3128'	'128413/113650/25130'	allelic	1
Union#E11#E11 Non-insulin-dependent diabetes mellitus	6-7295372-A-G	SSR1	3_prime_UTR_variant	23684	35146	214245	304459	1.04e-06	0.9576	0.9411	0.9744	0.4026	0.413	'10585/13976/4854'	'89850/124759/44743'	allelic	0
Union#E10#E10 Insulin-dependent diabetes mellitus	6-27890643-A-G	HIST1H3J	synonymous_variant	1636	6000	118368	498792	1.04e-06	1.149	1.0875	1.214	0.2142	0.1918	'2350/1300/168'	'201610/95572/11398'	allelic	1
20002#1220#diabetes	6-31356638-A-C	HLA-B	non_coding_transcript_exon_variant	7535	26901	85285	325483	1.05e-06	1.069	1.0409	1.0978	0.2188	0.2076	'10594/5713/911'	'129882/65719/9783'	allelic	1
Union#E11#E11 Non-insulin-dependent diabetes mellitus	2-27578626-T-C	C2orf16	missense_variant	14898	45534	136084	396262	1.05e-06	0.9527	0.9343	0.9715	0.2465	0.2556	'17232/11070/1914'	'147709/100844/17620'	allelic	0
Union#E11#E11 Non-insulin-dependent diabetes mellitus strict	17-63486691-A-G	ACE	synonymous_variant	25255	29575	250473	280711	1.06e-06	0.957	0.9403	0.974	0.4606	0.4715	'7960/13655/5800'	'74217/132277/59098'	allelic	0
Union#E11#E11 Non-insulin-dependent diabetes mellitus	2-27629051-G-A	GPN1	missense_variant	14732	45884	134714	399682	1.08e-06	0.9526	0.9341	0.9714	0.243	0.2521	'17411/11062/1835'	'149495/100692/17011'	allelic	0
Union#E10#E10 Insulin-dependent diabetes mellitus	6-26463347-G-T	BTN2A1	missense_variant	962	6672	66743	550111	1.1e-06	1.1884	1.1102	1.2721	0.126	0.1082	'2919/834/64'	'245457/59197/3773'	allelic	1
Union#E10#E10 Insulin-dependent diabetes mellitus	6-30925350-G-A	VARS2	missense_variant	1040	6596	96430	520686	1.1e-06	0.8514	0.7972	0.9092	0.1362	0.1563	'2851/894/73'	'219593/81500/7465'	allelic	1
20003#1140884600#metformin	6-75715572-A-G	SENP6	missense_variant	7047	12873	200920	341066	1.11e-06	0.9293	0.9022	0.9571	0.3538	0.3707	'4217/4439/1304'	'108155/124756/38082'	allelic	0
20002#1220#diabetes	14-103521843-G-T	CKB	synonymous_variant	24215	13797	283624	170562	1.11e-06	1.0555	1.0327	1.0787	0.363	0.3755	'2533/8731/7742'	'32195/106172/88726'	allelic	0
Union#E14#E14 Unspecified diabetes mellitus	11-47804538-A-C	NUP160	non_coding_transcript_exon_variant	17891	23105	231784	284630	1.11e-06	0.9509	0.9318	0.9704	0.4364	0.4488	'6626/9853/4019'	'79923/124784/53500'	allelic	0
Union#E14#E14 Unspecified diabetes mellitus	2-43578600-C-T	THADA	synonymous_variant	5044	37026	67769	461367	1.12e-06	0.9274	0.8996	0.9562	0.1199	0.1281	'16348/4330/357'	'201527/58313/4728'	allelic	0
20002#1220#diabetes	6-31144960-C-A	CCHCR1	missense_variant	10211	27815	116792	337460	1.12e-06	1.0607	1.0359	1.0861	0.2685	0.2571	'10185/7445/1383'	'125403/86654/15069'	allelic	1
Union#E14#E14 Unspecified diabetes mellitus	2-27440549-G-T	NRBP1	non_coding_transcript_exon_variant	16809	24887	205710	320374	1.13e-06	1.0519	1.0307	1.0735	0.4031	0.391	'7461/9965/3422'	'98031/124312/40699'	allelic	0
Union#E14#E14 Unspecified diabetes mellitus	9-33922699-C-T	UBAP2	synonymous_variant	7	42605	3	537045	1.14e-06	29.4122	7.6053	113.746	0.0001643	5.59e-06	'21299/7/0'	'268521/3/0'	allelic	0
Union#E11#E11 Non-insulin-dependent diabetes mellitus	20-64092900-C-T	OPRL1	synonymous_variant	2163	58549	21204	513878	1.14e-06	0.8953	0.8559	0.9366	0.0356	0.0396	'28240/2069/47'	'246817/20244/480'	allelic	0
diabetes mellitus union	1-39413694-T-C	MACF1	synonymous_variant	20917	46955	157070	368134	1.15e-06	1.0441	1.0261	1.0623	0.3082	0.2991	'16308/14339/3289'	'129472/109190/23940'	allelic	0
Union#E14#E14 Unspecified diabetes mellitus	6-31157072-C-T	CCHCR1	stop_gained	21128	20992	259483	270829	1.17e-06	1.0505	1.0298	1.0715	0.4984	0.4893	'5304/10384/5372'	'69958/130913/64285'	allelic	1
20002#1220#diabetes	6-30685004-C-T	PPP1R18	missense_variant	5854	32208	65757	389013	1.17e-06	1.0753	1.0445	1.1069	0.1538	0.1446	'13627/4954/450'	'166475/56063/4847'	allelic	1
Union#E14#E14 Unspecified diabetes mellitus	6-31883457-A-G	EHMT2-AS1	non_coding_transcript_exon_variant	10355	32031	124941	409289	1.18e-06	1.059	1.0349	1.0837	0.2443	0.2339	'12169/7693/1331'	'157074/95141/14900'	allelic	1
20003#1140884600#metformin	3-44243118-G-A	TOPAZ1	synonymous_variant	1204	18950	28445	520287	1.18e-06	1.1621	1.095	1.2333	0.0597	0.0518	'8917/1116/44'	'246716/26855/795'	allelic	0
Union#E11#E11 Non-insulin-dependent diabetes mellitus strict	2-164937373-C-T	SLC38A11	synonymous_variant	597	54221	7070	523936	1.19e-06	0.816	0.7502	0.8875	0.0109	0.0133	'26814/593/2'	'258484/6968/51'	allelic	0
Union#E10#E10 Insulin-dependent diabetes mellitus	1-15566213-C-T	DNAJC16	3_prime_UTR_variant	9	7383	77	596957	1.2e-06	9.4507	4.7362	18.8578	0.0012	0.000129	'3687/9/0'	'298440/77/0'	allelic	0
20003#1140884600#metformin	2-43578600-C-T	THADA	synonymous_variant	2320	17630	69164	471842	1.21e-06	0.8977	0.8591	0.9381	0.1163	0.1278	'7803/2024/148'	'206153/59536/4814'	allelic	0
20002#1220#diabetes	7-100736893-G-C	ZAN	missense_variant	1586	34064	21473	405925	1.21e-06	0.8802	0.8354	0.9273	0.0445	0.0502	'16576/912/337'	'196886/12153/4660'	allelic	0
Union#E11#E11 Non-insulin-dependent diabetes mellitus	16-75235636-C-T	BCAR1	synonymous_variant	17070	43628	155515	379559	1.21e-06	0.9549	0.9373	0.9729	0.2812	0.2906	'15650/12328/2371'	'134694/110171/22672'	allelic	0
Union#E10#E10 Insulin-dependent diabetes mellitus strict	6-33007237-T-C	HLA-DOA	non_coding_transcript_exon_variant	907	933	260696	336568	1.22e-06	1.2551	1.1453	1.3754	0.4929	0.4365	'227/479/214'	'95051/146466/57115'	allelic	1
Union#E11#E11 Non-insulin-dependent diabetes mellitus	10-12250349-G-T	CDC123	3_prime_UTR_variant	12720	47034	107519	418563	1.22e-06	1.0528	1.0312	1.0748	0.2129	0.2044	'18581/9872/1424'	'166701/85161/11179'	allelic	0
Union#E10#E10 Insulin-dependent diabetes mellitus	6-31138400-T-C	PSORS1C1	5_prime_UTR_variant	2039	5547	149429	461815	1.23e-06	1.136	1.0794	1.1956	0.2688	0.2445	'2019/1509/265'	'175099/111617/18906'	allelic	1
Union#E10#E10 Insulin-dependent diabetes mellitus strict	6-33085204-C-A	HLA-DPB1	missense_variant	138	1702	64922	531902	1.24e-06	0.6643	0.5584	0.7903	0.075	0.1088	'794/114/12'	'237183/57536/3693'	allelic	1
diabetes mellitus union	2-159783459-T-C	CD302	synonymous_variant	23345	43459	175893	341457	1.25e-06	1.0428	1.0253	1.0606	0.3495	0.34	'14262/14935/4205'	'114223/113011/31441'	allelic	0
Union#E10#E10 Insulin-dependent diabetes mellitus strict	6-33007480-C-T	HLA-DOA	synonymous_variant	909	935	261317	337201	1.25e-06	1.2545	1.1449	1.3746	0.493	0.4366	'227/481/214'	'95059/147083/57117'	allelic	1
Union#E11#E11 Non-insulin-dependent diabetes mellitus strict	6-75715572-A-G	SENP6	missense_variant	19555	34741	194671	330485	1.25e-06	0.9556	0.9382	0.9733	0.3602	0.3707	'11165/12411/3572'	'104826/120833/36919'	allelic	0
diabetes mellitus union	14-69236441-A-G	EXD2	synonymous_variant	21643	46845	162556	367100	1.26e-06	1.0434	1.0256	1.0614	0.316	0.3069	'16064/14717/3463'	'127399/112302/25127'	allelic	0
Union#E10#E10 Insulin-dependent diabetes mellitus strict	6-33171551-C-T	COL11A2	synonymous_variant	940	890	272778	324108	1.27e-06	1.2549	1.1448	1.3756	0.4863	0.457	'214/462/239'	'88308/147492/62643'	allelic	1
Union#E10#E10 Insulin-dependent diabetes mellitus	6-33009538-A-G	HLA-DOA	5_prime_UTR_variant	1136	6444	104172	506240	1.28e-06	0.8567	0.8041	0.9128	0.1499	0.1707	'2742/960/88'	'210394/85452/9360'	allelic	1
Union#E11#E11 Non-insulin-dependent diabetes mellitus strict	11-2167008-C-T	TH	synonymous_variant	18423	36455	173073	358633	1.28e-06	1.0472	1.0279	1.0669	0.3357	0.3255	'12067/12321/3051'	'121181/116271/28401'	allelic	0
20002#1220#diabetes	6-31154705-G-A	CCHCR1	missense_variant	9646	28356	110249	344023	1.3e-06	1.0615	1.0362	1.0874	0.2538	0.2427	'10595/7166/1240'	'130388/83247/13501'	allelic	1
Union#E11#E11 Non-insulin-dependent diabetes mellitus	6-31144825-G-C	CCHCR1	non_coding_transcript_exon_variant	19985	40195	171215	359965	1.32e-06	1.0453	1.0268	1.0642	0.3321	0.3223	'13391/13413/3286'	'122290/115385/27915'	allelic	1
Union#E14#E14 Unspecified diabetes mellitus	6-31025600-T-A	MUC22	missense_variant	31738	10806	394167	141897	1.34e-06	1.0573	1.0336	1.0816	0.254	0.2647	'1419/7968/11885'	'18952/103993/145087'	allelic	1
diabetes mellitus union	6-32829532-T-G	TAP2	synonymous_variant	3560	65000	25285	504957	1.34e-06	1.0938	1.0551	1.1339	0.0519	0.0477	'30840/3320/120'	'240449/24059/613'	allelic	1
Union#E10#E10 Insulin-dependent diabetes mellitus strict	1-113900413-C-G	AP4B1-AS1	non_coding_transcript_exon_variant	757	1077	214025	383729	1.35e-06	1.2602	1.1482	1.3832	0.4128	0.358	'317/443/157'	'123282/137165/38430'	allelic	0
diabetes mellitus union	20-50191474-C-T	CEBPB	synonymous_variant	29174	39362	230732	299210	1.35e-06	0.9611	0.9458	0.9767	0.4257	0.4354	'11356/16650/6262'	'84489/130232/50250'	allelic	0
Union#E10#E10 Insulin-dependent diabetes mellitus strict	6-28301886-A-G	PGBD1	missense_variant	700	1140	195763	403119	1.35e-06	1.2644	1.1507	1.3894	0.3804	0.3269	'352/436/132'	'135794/131531/32116'	allelic	1
diabetes mellitus union	8-143934333-C-T	PLEC	missense_variant	11	68565	8	530468	1.38e-06	10.638	4.2788	26.4485	0.0001604	1.51e-05	'34277/11/0'	'265230/8/0'	allelic	0
20002#1220#diabetes	6-31815730-G-C	HSPA1A	5_prime_UTR_variant	14775	23191	170912	282868	1.39e-06	1.0544	1.032	1.0773	0.3892	0.3766	'7164/8863/2956'	'88323/106222/32345'	allelic	1
Union#E10#E10 Insulin-dependent diabetes mellitus strict	6-31900298-G-C	ZBTB12	synonymous_variant	98	1746	19001	581109	1.4e-06	1.7166	1.3998	2.105	0.0531	0.0317	'827/92/3'	'281422/18265/368'	allelic	1
diabetes mellitus union	21-32514961-A-T	EVA1C	missense_variant	31	68545	79	530395	1.4e-06	3.0364	2.0041	4.6004	0.0004521	0.0001489	'34257/31/0'	'265158/79/0'	allelic	0
diabetes mellitus union	6-31166310-C-G	TCF19	missense_variant	8886	59256	65357	462241	1.4e-06	1.0606	1.0357	1.0861	0.1304	0.1239	'25825/7606/640'	'202706/56829/4264'	allelic	1
Union#E11#E11 Non-insulin-dependent diabetes mellitus strict	6-31538847-T-C	DDX39B	synonymous_variant	44366	10220	425213	103519	1.42e-06	1.0568	1.0333	1.081	0.1872	0.1958	'969/8282/18042'	'10372/82775/171219'	allelic	1
diabetes mellitus union	6-30931747-T-C	SFTA2	missense_variant	15157	53147	112957	415315	1.42e-06	1.0486	1.0286	1.0689	0.2219	0.2138	'20690/11767/1695'	'163426/88463/12247'	allelic	1
diabetes mellitus union	9-4285986-G-C	GLIS3	non_coding_transcript_exon_variant	33557	34389	264630	260740	1.44e-06	0.9615	0.9462	0.977	0.4939	0.4963	'8732/16925/8316'	'64928/130884/66873'	allelic	0
Union#E11#E11 Non-insulin-dependent diabetes mellitus	2-157533956-T-C	ACVR1C	missense_variant	3647	57021	34828	499728	1.45e-06	0.9177	0.886	0.9506	0.0601	0.0652	'26794/3433/107'	'233649/32430/1199'	allelic	0
Union#E14#E14 Unspecified diabetes mellitus	2-157533956-T-C	ACVR1C	missense_variant	2526	40044	35003	501437	1.46e-06	0.9037	0.8668	0.9421	0.0593	0.0653	'18825/2394/66'	'234439/32559/1222'	allelic	0
Union#E14#E14 Unspecified diabetes mellitus	11-47767111-CGGTGGT-C	FNBP4	conservative_inframe_deletion	18711	23647	242535	291871	1.46e-06	0.9522	0.9334	0.9714	0.4417	0.4538	'6635/10377/4167'	'80212/131447/55544'	allelic	0
Union#E10#E10 Insulin-dependent diabetes mellitus	6-32741402-A-G	HLA-DQA2	5_prime_UTR_premature_start_codon_gain_variant	987	6563	91539	517295	1.46e-06	0.8499	0.7946	0.909	0.1307	0.1504	'2851/861/63'	'219758/77779/6880'	allelic	1
Union#E11#E11 Non-insulin-dependent diabetes mellitus strict	20-64105965-G-A	NPBWR2	synonymous_variant	24837	30039	246325	285273	1.47e-06	0.9576	0.9408	0.9746	0.4526	0.4634	'8217/13605/5616'	'76452/132369/56978'	allelic	0
20003#1140884600#metformin	4-102945323-G-A	SLC9B1	splice_region_variant	9387	10641	264998	280238	1.47e-06	0.9329	0.9069	0.9596	0.4687	0.486	'2854/4933/2227'	'72657/134924/65037'	allelic	0
Union#E10#E10 Insulin-dependent diabetes mellitus	6-30925951-C-T	VARS2	synonymous_variant	5733	1907	448046	169204	1.47e-06	1.1353	1.0777	1.1961	0.2496	0.2741	'210/1487/2123'	'23334/122536/162755'	allelic	1
diabetes mellitus union	11-64344578-C-T	CCDC88B	synonymous_variant	2433	66137	16965	513489	1.47e-06	1.1135	1.0663	1.1627	0.0355	0.032	'31891/2355/39'	'248509/16471/247'	allelic	0
20002#1220#diabetes	1-119935375-C-A	NOTCH2	non_coding_transcript_exon_variant	5044	32954	56394	397728	1.47e-06	1.0795	1.0466	1.1134	0.1327	0.1242	'14318/4318/363'	'174210/49308/3543'	allelic	0
Union#E10#E10 Insulin-dependent diabetes mellitus	6-31269385-C-G	HLA-C	missense_variant&splice_region_variant	4710	2832	394743	211361	1.48e-06	0.8905	0.8497	0.9333	0.3755	0.3487	'553/1726/1492'	'38485/134391/130176'	allelic	1
Union#E11#E11 Non-insulin-dependent diabetes mellitus strict	17-48770002-C-A	TTLL6	missense_variant	13763	41133	138359	393503	1.49e-06	0.9516	0.9325	0.9711	0.2507	0.2601	'15408/10317/1723'	'145811/101881/18239'	allelic	0
diabetes mellitus union	1-39283249-G-A	MACF1	synonymous_variant	47186	21112	369894	158616	1.49e-06	0.9584	0.942	0.9751	0.3091	0.3001	'3302/14508/16339'	'24009/110598/129648'	allelic	0
Union#E14#E14 Unspecified diabetes mellitus	6-32043867-A-G	TNXB	synonymous_variant	3713	38757	50565	484811	1.49e-06	0.9185	0.887	0.9512	0.0874	0.0944	'17685/3387/163'	'219608/45595/2485'	allelic	1
diabetes mellitus union	19-7899091-T-C	LRRC8E	missense_variant	22777	45675	181083	348401	1.5e-06	0.9594	0.9434	0.9758	0.3327	0.342	'15257/15161/3808'	'114567/119267/30908'	allelic	0
Union#E11#E11 Non-insulin-dependent diabetes mellitus strict	6-31546087-A-T	ATP6V1G2	non_coding_transcript_exon_variant	44340	10368	425215	105027	1.53e-06	1.0563	1.0329	1.0803	0.1895	0.1981	'984/8400/17970'	'10504/84019/170598'	allelic	1
diabetes mellitus union	12-111446804-T-C	SH2B3	missense_variant	34617	33547	273092	254492	1.54e-06	0.9616	0.9464	0.9771	0.4922	0.4824	'8383/16781/8918'	'61759/130974/71059'	allelic	0
Union#E10#E10 Insulin-dependent diabetes mellitus strict	6-31624287-C-T	PRRC2A	missense_variant	60	1782	34159	565671	1.55e-06	0.5576	0.431	0.7213	0.0326	0.0569	'863/56/2'	'266733/32205/977'	allelic	1
Union#E10#E10 Insulin-dependent diabetes mellitus strict	6-29942982-T-C	HLA-A	missense_variant	580	1182	157502	411462	1.55e-06	1.2819	1.1605	1.4161	0.3292	0.2768	'433/316/132'	'159224/93014/32244'	allelic	1
20002#1220#diabetes	22-49962907-T-C	MIR6821	non_coding_transcript_exon_variant	28009	10003	339776	114448	1.56e-06	0.9432	0.921	0.9659	0.2632	0.252	'1360/7283/10363'	'14540/85368/127204'	allelic	0
Union#E14#E14 Unspecified diabetes mellitus	12-6599893-G-A	CHD4	synonymous_variant	7356	35214	87845	448519	1.57e-06	1.0666	1.039	1.0948	0.1728	0.1638	'14574/6066/645'	'187542/73435/7205'	allelic	0
diabetes mellitus union	2-27366943-T-C	EIF2B4	splice_region_variant	27277	41105	205966	323024	1.57e-06	1.0407	1.0239	1.0578	0.3989	0.3894	'12373/16359/5459'	'98772/125480/40243'	allelic	0
20003#1140884600#metformin	4-1002461-G-A	IDUA	missense_variant	7	20169	11	549111	1.58e-06	17.3253	6.7155	44.6976	0.0003469	2e-05	'10081/7/0'	'274550/11/0'	allelic	0
Union#E10#E10 Insulin-dependent diabetes mellitus	6-31026953-G-A	MUC22	missense_variant	82	7450	10861	597993	1.59e-06	0.606	0.4871	0.754	0.0109	0.0178	'3695/60/11'	'294792/8409/1226'	allelic	1
Union#E11#E11 Non-insulin-dependent diabetes mellitus strict	7-73606007-C-G	MLXIPL	missense_variant	7358	47512	67420	463982	1.59e-06	1.0658	1.0386	1.0937	0.1341	0.1269	'20606/6300/529'	'202601/58780/4320'	allelic	0
diabetes mellitus union	6-31026181-A-G	MUC22	synonymous_variant	57917	10573	444325	85581	1.6e-06	1.0551	1.0321	1.0785	0.1544	0.1615	'847/8879/24519'	'7007/71567/186379'	allelic	1
Union#E11#E11 Non-insulin-dependent diabetes mellitus	6-31810495-G-A	HSPA1L	missense_variant	49489	11171	431891	102773	1.61e-06	1.0542	1.0316	1.0772	0.1842	0.1922	'1047/9077/20206'	'10068/82637/174627'	allelic	1
20002#1220#diabetes	6-30643573-C-A	ATAT1	3_prime_UTR_variant	5838	32206	65636	388982	1.61e-06	1.0743	1.0435	1.106	0.1535	0.1444	'13633/4940/449'	'166516/55950/4843'	allelic	1
Union#E11#E11 Non-insulin-dependent diabetes mellitus	17-48958680-C-A	GIP	3_prime_UTR_variant	16706	43020	152229	374379	1.62e-06	0.955	0.9372	0.9732	0.2797	0.2891	'15560/11900/2403'	'133748/106883/22673'	allelic	0
diabetes mellitus union	11-65570563-A-G	SSSCA1	5_prime_UTR_variant	19212	49272	144051	385869	1.62e-06	1.0445	1.0261	1.0632	0.2805	0.2718	'17701/13870/2671'	'140657/104555/19748'	allelic	0
Union#E11#E11 Non-insulin-dependent diabetes mellitus strict	16-75229763-G-A	BCAR1	synonymous_variant	2225	52691	23889	508147	1.63e-06	0.8982	0.8592	0.939	0.0405	0.0449	'25277/2137/44'	'242657/22833/528'	allelic	0
20002#1220#diabetes	22-49963045-T-C	PIM3	missense_variant	27981	10039	339512	114908	1.66e-06	0.9433	0.9212	0.966	0.264	0.2529	'1373/7293/10344'	'14638/85632/126940'	allelic	0
diabetes mellitus union	2-27039780-T-C	TMEM214	missense_variant	130	68446	619	529853	1.67e-06	1.6258	1.3454	1.9645	0.0019	0.0012	'34158/130/0'	'264617/619/0'	allelic	0
Union#E14#E14 Unspecified diabetes mellitus	17-63488670-G-A	ACE	synonymous_variant	19516	22522	252399	277445	1.67e-06	0.9525	0.9337	0.9717	0.4642	0.4764	'6056/10410/4553'	'73390/130665/60867'	allelic	0
diabetes mellitus union	11-64116981-C-T	FLRT1	synonymous_variant	5067	63495	36555	493807	1.68e-06	1.078	1.0456	1.1114	0.0739	0.0689	'29399/4697/185'	'229902/34003/1276'	allelic	0
Union#E10#E10 Insulin-dependent diabetes mellitus	6-31150788-C-G	CCHCR1	synonymous_variant	5872	1762	459337	156905	1.69e-06	1.1384	1.079	1.201	0.2308	0.2546	'187/1388/2242'	'20067/116771/171283'	allelic	1
20002#1220#diabetes	1-119895095-G-A	ADAM30	synonymous_variant	5088	32978	56917	397971	1.69e-06	1.0788	1.0461	1.1125	0.1337	0.1251	'14304/4370/359'	'174105/49761/3578'	allelic	0
Union#E11#E11 Non-insulin-dependent diabetes mellitus	17-63488670-G-A	ACE	synonymous_variant	27947	31953	251802	276232	1.69e-06	0.9595	0.9434	0.9759	0.4666	0.4769	'8565/14823/6562'	'73030/130172/60815'	allelic	0
Union#E10#E10 Insulin-dependent diabetes mellitus	6-31707520-C-T	LY6G6F	missense_variant	171	7473	19507	597923	1.7e-06	0.7014	0.6023	0.8167	0.0224	0.0316	'3653/167/2'	'289551/18821/343'	allelic	1
Union#E11#E11 Non-insulin-dependent diabetes mellitus strict	6-31581779-T-G	LTB	non_coding_transcript_exon_variant	3800	51010	33975	496837	1.7e-06	1.0894	1.0522	1.1279	0.0693	0.064	'23749/3512/144'	'232625/31587/1194'	allelic	1
diabetes mellitus union	20-64105965-G-A	NPBWR2	synonymous_variant	31068	37448	245466	284554	1.72e-06	0.9617	0.9465	0.9772	0.4534	0.4631	'10238/16972/7048'	'76422/131710/56878'	allelic	0
Union#E11#E11 Non-insulin-dependent diabetes mellitus strict	9-136358043-G-A	GPSM1	synonymous_variant	37121	17583	354052	175580	1.73e-06	1.047	1.0274	1.0669	0.3214	0.3315	'2763/12057/12532'	'29511/116558/118747'	allelic	0
Union#E14#E14 Unspecified diabetes mellitus	6-31815730-G-C	HSPA1A	5_prime_UTR_variant	16532	25962	202117	333523	1.75e-06	1.0508	1.0297	1.0723	0.389	0.3773	'8002/9958/3287'	'103932/125659/38229'	allelic	1
diabetes mellitus union	6-31572779-T-C	LTA	missense_variant	17579	50333	131503	393735	1.75e-06	1.0457	1.0268	1.065	0.2588	0.2504	'18709/12915/2332'	'147972/97791/16856'	allelic	1
Union#E14#E14 Unspecified diabetes mellitus	1-119935375-C-A	NOTCH2	non_coding_transcript_exon_variant	5627	36891	66640	469368	1.77e-06	1.0743	1.0434	1.1062	0.1323	0.1243	'16030/4831/398'	'205540/58288/4176'	allelic	0
Union#E10#E10 Insulin-dependent diabetes mellitus strict	6-30986468-T-C	MUC21	missense_variant	1416	428	430933	168923	1.78e-06	1.2969	1.1638	1.4452	0.2321	0.2816	'50/328/544'	'23706/121511/154711'	allelic	1
Union#E11#E11 Non-insulin-dependent diabetes mellitus strict	6-32843852-G-T	PSMB8	missense_variant&splice_region_variant	7484	47288	68669	462075	1.78e-06	1.065	1.038	1.0927	0.1366	0.1294	'20424/6440/522'	'201205/59665/4502'	allelic	1
Union#E10#E10 Insulin-dependent diabetes mellitus	6-30921612-T-C	VARS2	synonymous_variant	1007	6627	93305	523109	1.78e-06	0.8519	0.797	0.9106	0.1319	0.1514	'2880/867/70'	'221956/79197/7054'	allelic	1
20003#1140884600#metformin	19-12891586-G-C	GCDH	missense_variant	7257	12889	206536	341612	1.79e-06	0.9313	0.9044	0.9589	0.3602	0.3768	'4117/4655/1301'	'106850/127912/39312'	allelic	0
Union#E10#E10 Insulin-dependent diabetes mellitus strict	6-32396039-T-C	BTNL2	missense_variant&splice_region_variant	912	886	263872	321590	1.79e-06	1.2545	1.1435	1.3762	0.4928	0.4507	'224/438/237'	'90211/141168/61352'	allelic	1
Union#E10#E10 Insulin-dependent diabetes mellitus strict	6-32660883-T-C	HLA-DQB1	splice_acceptor_variant	18	1808	15302	579858	1.8e-06	0.3773	0.2371	0.6003	0.0099	0.0257	'895/18/0'	'282504/14850/226'	allelic	1
Union#E11#E11 Non-insulin-dependent diabetes mellitus	11-30330926-C-CAG	ARL14EP	5_prime_UTR_variant	38695	21041	345964	180160	1.81e-06	0.9577	0.9408	0.9748	0.3522	0.3424	'3852/13337/12679'	'32010/116140/114912'	allelic	0
diabetes mellitus union	5-14871451-C-T	ANKH	5_prime_UTR_variant	4828	63278	40020	486626	1.81e-06	0.9278	0.8994	0.957	0.0709	0.076	'29405/4468/180'	'224959/36708/1656'	allelic	0
20003#1140884600#metformin	11-17387083-C-T	KCNJ11	missense_variant	12613	7537	352330	196110	1.82e-06	0.9315	0.9048	0.9589	0.374	0.3576	'1412/4713/3950'	'35062/125986/113172'	allelic	0
Union#E11#E11 Non-insulin-dependent diabetes mellitus	6-31572779-T-C	LTA	missense_variant	15575	44547	132551	397377	1.85e-06	1.0482	1.0282	1.0686	0.2591	0.2501	'16547/11453/2061'	'149399/98579/16986'	allelic	1
Union#E14#E14 Unspecified diabetes mellitus	5-103184699-A-C	PPIP5K2	synonymous_variant	13769	28547	167483	365627	1.86e-06	1.053	1.0309	1.0755	0.3254	0.3142	'9657/9233/2268'	'125737/114153/26665'	allelic	0
Union#E10#E10 Insulin-dependent diabetes mellitus strict	6-33315989-T-C	ZBTB22	missense_variant	1069	775	314258	285234	1.86e-06	1.252	1.1412	1.3734	0.4203	0.4758	'161/453/308'	'68005/149224/82517'	allelic	1
Union#E11#E11 Non-insulin-dependent diabetes mellitus strict	17-48930601-C-T	SNF8	synonymous_variant	15410	39338	154381	375835	1.87e-06	0.9537	0.9352	0.9725	0.2815	0.2912	'14155/11028/2191'	'133466/108903/22739'	allelic	0
Union#E10#E10 Insulin-dependent diabetes mellitus strict	6-33673602-T-C	ITPR3	synonymous_variant	1106	732	327244	271640	1.87e-06	1.2542	1.1422	1.3772	0.3983	0.4536	'147/438/334'	'61804/148032/89606'	allelic	1
Union#E14#E14 Unspecified diabetes mellitus	1-119895095-G-A	ADAM30	synonymous_variant	5681	36919	67303	469637	1.9e-06	1.0737	1.043	1.1054	0.1334	0.1253	'16013/4893/394'	'205387/58863/4220'	allelic	0
Union#E11#E11 Non-insulin-dependent diabetes mellitus	6-32186508-A-G	PBX2	non_coding_transcript_exon_variant	16080	43604	137044	389332	1.9e-06	1.0477	1.0278	1.0679	0.2694	0.2604	'15935/11734/2173'	'144333/100666/18189'	allelic	1
Union#E14#E14 Unspecified diabetes mellitus	6-32187221-C-T	PBX2	non_coding_transcript_exon_variant	11119	31241	134583	399485	1.91e-06	1.0565	1.0329	1.0805	0.2625	0.252	'11586/8069/1525'	'149831/99823/17380'	allelic	1
20002#1220#diabetes	3-160677305-A-G	ARL14	5_prime_UTR_variant	11727	25409	145545	298421	1.92e-06	0.9463	0.925	0.9681	0.3158	0.3278	'8713/7983/1872'	'100700/97021/24262'	allelic	0
Union#E10#E10 Insulin-dependent diabetes mellitus	6-31616154-C-T	AIF1	non_coding_transcript_exon_variant	1108	6526	78096	539086	1.92e-06	1.172	1.0992	1.2496	0.1451	0.1265	'2786/954/77'	'235471/68144/4976'	allelic	1
diabetes mellitus union	7-73606007-C-G	MLXIPL	missense_variant	9148	59360	67304	462480	1.92e-06	1.059	1.0344	1.0841	0.1335	0.127	'25753/7854/647'	'201923/58634/4335'	allelic	0
Union#E10#E10 Insulin-dependent diabetes mellitus strict	6-29888698-T-C	HLA-H	non_coding_transcript_exon_variant	5	1803	60	586656	1.93e-06	27.1148	10.8762	67.5982	0.0028	0.0001023	'900/3/1'	'293299/58/1'	allelic	1
20002#1220#diabetes	12-65838575-T-A	HMGA2	splice_region_variant	813	36745	8126	440182	1.94e-06	1.1985	1.1143	1.2891	0.0216	0.0181	'17972/801/6'	'216121/7940/93'	allelic	0
20002#1220#diabetes	6-30925951-C-T	VARS2	synonymous_variant	28011	10059	329442	125292	1.96e-06	1.0591	1.0343	1.0844	0.2642	0.2755	'1298/7463/10274'	'17343/90606/119418'	allelic	1
Union#E11#E11 Non-insulin-dependent diabetes mellitus strict	6-32853670-C-T	TAP1	synonymous_variant	6675	48243	61017	470991	1.97e-06	1.068	1.0396	1.0972	0.1215	0.1147	'21174/5895/390'	'208437/54117/3450'	allelic	1
Union#E10#E10 Insulin-dependent diabetes mellitus	6-31764282-T-C	SAPCD1	missense_variant	101	7539	4884	612576	1.97e-06	1.6803	1.378	2.0489	0.0132	0.0079	'3721/97/2'	'303872/4832/26'	allelic	1
Union#E14#E14 Unspecified diabetes mellitus	6-32058330-C-T	TNXB	missense_variant	30510	12014	378908	157330	1.97e-06	1.0545	1.0316	1.0778	0.2825	0.2934	'1719/8576/10967'	'23315/110700/134104'	allelic	1
Union#E11#E11 Non-insulin-dependent diabetes mellitus	16-75236823-C-A	BCAR1	splice_region_variant	17024	43634	154934	379552	1.99e-06	0.9558	0.9381	0.9738	0.2807	0.2899	'15673/12288/2368'	'134911/109730/22602'	allelic	0
Union#E11#E11 Non-insulin-dependent diabetes mellitus	6-31165732-G-A	POU5F1	5_prime_UTR_variant	41463	18491	360590	168086	2.02e-06	1.0452	1.0263	1.0645	0.3084	0.3179	'2865/12761/14351'	'27391/113304/123643'	allelic	1
Union#E10#E10 Insulin-dependent diabetes mellitus	17-81909572-G-A	PCYT2	synonymous_variant	50	7592	1887	615627	2.03e-06	2.1486	1.6211	2.8479	0.0065	0.0031	'3771/50/0'	'306873/1881/3'	allelic	0
diabetes mellitus union	6-7295372-A-G	SSR1	3_prime_UTR_variant	26810	39614	212459	301651	2.04e-06	0.9609	0.9452	0.9769	0.4036	0.4133	'11901/15812/5499'	'89061/123529/44465'	allelic	0
Union#E10#E10 Insulin-dependent diabetes mellitus	13-111275532-G-A	ARHGEF7	missense_variant&splice_region_variant	5	7639	13	617599	2.05e-06	31.0954	11.0828	87.2457	0.0006541	2.11e-05	'3817/5/0'	'308793/13/0'	allelic	0
Union#E10#E10 Insulin-dependent diabetes mellitus	6-32081646-C-T	TNXB	missense_variant	543	7095	53125	563819	2.05e-06	0.8122	0.744	0.8867	0.0711	0.0861	'3308/479/32'	'257728/48363/2381'	allelic	1
20002#1220#diabetes	1-39442834-G-A	MACF1	missense_variant	11832	26114	136101	317375	2.06e-06	1.0566	1.0329	1.0807	0.3118	0.3001	'8997/8120/1856'	'111225/94925/20588'	allelic	0
Union#E11#E11 Non-insulin-dependent diabetes mellitus strict	6-32204288-T-G	NOTCH4	synonymous_variant	47299	7579	454260	77388	2.08e-06	1.0632	1.0365	1.0906	0.1381	0.1456	'534/6511/20394'	'5785/65818/194221'	allelic	1
20003#1140884600#metformin	2-164695843-GA-G	COBLL1	splice_region_variant	2112	17826	63280	478478	2.08e-06	0.8959	0.8557	0.9379	0.1059	0.1168	'7972/1882/115'	'211479/55520/3880'	allelic	0
Union#E11#E11 Non-insulin-dependent diabetes mellitus	10-12149934-C-T	SEC61A2	synonymous_variant	25924	33878	223229	304039	2.09e-06	1.0422	1.0246	1.0602	0.4335	0.4234	'9772/14334/5795'	'88821/126397/48416'	allelic	0
diabetes mellitus union	11-65535422-G-A	SCYL1	non_coding_transcript_exon_variant	15273	52927	113960	413732	2.09e-06	1.0476	1.0278	1.0679	0.2239	0.216	'20544/11839/1717'	'162232/89268/12346'	allelic	0
diabetes mellitus union	6-28329536-T-A	ZSCAN31	missense_variant	11624	56928	86128	444162	2.09e-06	1.053	1.0309	1.0756	0.1696	0.1624	'23626/9676/974'	'186024/72114/7007'	allelic	1
Union#E14#E14 Unspecified diabetes mellitus	1-119894128-T-C	ADAM30	missense_variant	2842	39770	32707	504315	2.12e-06	1.1019	1.059	1.1465	0.0667	0.0609	'18569/2632/105'	'236803/30709/999'	allelic	0
diabetes mellitus union	6-30926164-G-A	VARS2	missense_variant	15286	53236	114061	416131	2.14e-06	1.0476	1.0277	1.0678	0.2231	0.2151	'20671/11894/1696'	'163307/89517/12272'	allelic	1
Union#E10#E10 Insulin-dependent diabetes mellitus	6-31632527-G-C	PRRC2A	missense_variant	167	7475	19076	598498	2.15e-06	0.7009	0.6009	0.8177	0.0219	0.0309	'3656/163/2'	'290035/18428/324'	allelic	1
Union#E10#E10 Insulin-dependent diabetes mellitus strict	6-27871968-T-C	HIST1H3I	synonymous_variant	407	1437	106320	493302	2.16e-06	1.3141	1.1769	1.4673	0.2207	0.1773	'563/311/48'	'202925/87452/9434'	allelic	1
Union#E10#E10 Insulin-dependent diabetes mellitus strict	6-30154377-T-C	TRIM10	synonymous_variant	1714	130	538332	61642	2.16e-06	1.5097	1.2629	1.8047	0.0705	0.1027	'2/126/794'	'3232/55178/241577'	allelic	1
Union#E11#E11 Non-insulin-dependent diabetes mellitus	6-32058330-C-T	TNXB	missense_variant	43350	17262	377257	157117	2.18e-06	1.0459	1.0266	1.0655	0.2848	0.294	'2489/12284/15533'	'23302/110513/133372'	allelic	1
20002#1220#diabetes	6-32396178-T-C	BTNL2	synonymous_variant	17501	20523	203377	250919	2.2e-06	1.0521	1.0302	1.0744	0.4603	0.4477	'5517/9489/4006'	'69663/111593/45892'	allelic	1
diabetes mellitus union	17-63497131-G-A	ACE	splice_region_variant	32110	36316	253417	275775	2.21e-06	0.9622	0.947	0.9777	0.4693	0.4789	'9614/17088/7511'	'71937/131901/60758'	allelic	0
Union#E11#E11 Non-insulin-dependent diabetes mellitus	16-75229763-G-A	BCAR1	synonymous_variant	2467	58249	23955	511209	2.21e-06	0.9038	0.8664	0.9429	0.0406	0.0448	'27942/2365/51'	'244148/22913/521'	allelic	0
Union#E11#E11 Non-insulin-dependent diabetes mellitus	6-31166398-C-T	POU5F1	5_prime_UTR_premature_start_codon_gain_variant	31423	28561	271499	257061	2.21e-06	1.0417	1.0242	1.0595	0.4761	0.4863	'6902/14757/8333'	'63365/130331/70584'	allelic	1
Union#E11#E11 Non-insulin-dependent diabetes mellitus	12-123261810-C-G	CDK2AP1	splice_region_variant	47767	12063	416566	110668	2.23e-06	1.052	1.0301	1.0744	0.2016	0.2099	'1334/9395/19186'	'12236/86196/165185'	allelic	0
20002#1220#diabetes	1-39336143-A-C	MACF1	missense_variant	8387	29643	95497	358859	2.25e-06	1.0632	1.0367	1.0904	0.2205	0.2102	'11514/6615/886'	'141764/75331/10083'	allelic	0
20003#1140884600#metformin	11-17388025-T-C	KCNJ11	missense_variant	12612	7526	352241	195907	2.25e-06	0.932	0.9053	0.9595	0.3737	0.3574	'1411/4704/3954'	'35047/125813/113214'	allelic	0
diabetes mellitus union	10-70598806-G-A	PRF1	synonymous_variant	6	68570	0	530476	2.25e-06	NA	NA	NA	8.75e-05	0	'34282/6/0'	'265238/0/0'	allelic	0
Union#E10#E10 Insulin-dependent diabetes mellitus strict	6-32949767-C-T	HLA-DMA	missense_variant	156	1686	71334	527864	2.25e-06	0.6847	0.581	0.8069	0.0847	0.119	'773/140/8'	'232655/62554/4390'	allelic	1
20003#1140884600#metformin	19-12943967-G-T	CALR	missense_variant	12166	7942	321873	225209	2.26e-06	1.0718	1.0414	1.1031	0.395	0.4117	'1608/4726/3720'	'46842/131525/95174'	allelic	0
Union#E10#E10 Insulin-dependent diabetes mellitus strict	6-32082290-T-C	TNXB	missense_variant	759	1083	279612	319202	2.27e-06	0.8001	0.7291	0.878	0.4121	0.4669	'325/433/163'	'85545/148112/65750'	allelic	1
Union#E11#E11 Non-insulin-dependent diabetes mellitus	6-31164872-A-C	POU5F1	splice_region_variant	41521	18545	361024	168492	2.27e-06	1.0449	1.026	1.0642	0.3087	0.3182	'2865/12815/14353'	'27385/113722/123651'	allelic	1
Union#E10#E10 Insulin-dependent diabetes mellitus	6-31411179-C-G	MICA	missense_variant	948	6688	88169	528845	2.29e-06	0.8502	0.794	0.9104	0.1241	0.1429	'2921/846/51'	'226785/75275/6447'	allelic	1
Union#E14#E14 Unspecified diabetes mellitus	12-6598360-G-A	CHD4	synonymous_variant	7333	35185	87686	448320	2.29e-06	1.0656	1.038	1.0938	0.1725	0.1636	'14572/6041/646'	'187526/73268/7209'	allelic	0
Union#E10#E10 Insulin-dependent diabetes mellitus	6-33007480-C-T	HLA-DOA	synonymous_variant	3539	4095	268855	347097	2.29e-06	1.1157	1.0664	1.1674	0.4636	0.4365	'1107/1881/829'	'97974/151149/58853'	allelic	1
Union#E14#E14 Unspecified diabetes mellitus	7-157207482-T-C	UBE3C	synonymous_variant	14368	28204	187144	349364	2.3e-06	0.951	0.9314	0.9711	0.3375	0.3488	'9356/9492/2438'	'113973/121418/32863'	allelic	0
diabetes mellitus union	6-160348779-C-T	SLC22A3	synonymous_variant	31643	36897	249821	280311	2.3e-06	0.9623	0.947	0.9777	0.4617	0.4712	'9967/16963/7340'	'74232/131847/58987'	allelic	0
diabetes mellitus union	1-116986836-G-A	PTGFRN	missense_variant	30154	38268	238418	291098	2.3e-06	0.9621	0.9468	0.9776	0.4407	0.4503	'10764/16740/6707'	'80242/130614/53902'	allelic	0
diabetes mellitus union	15-41823549-G-C	MAPKBP1	missense_variant	23468	45030	176696	353062	2.31e-06	1.0414	1.024	1.059	0.3426	0.3335	'14778/15474/3997'	'117660/117742/29477'	allelic	0
Union#E10#E10 Insulin-dependent diabetes mellitus	6-31659672-C-G	C6orf47	missense_variant	1117	6517	78902	538332	2.32e-06	1.1694	1.097	1.2466	0.1463	0.1278	'2779/959/79'	'234775/68782/5060'	allelic	1
Union#E11#E11 Non-insulin-dependent diabetes mellitus	17-81511845-C-T	ACTG1	non_coding_transcript_exon_variant	13794	46068	126145	401465	2.32e-06	0.9529	0.934	0.9722	0.2304	0.2391	'17850/10368/1713'	'153487/94491/15827'	allelic	0
diabetes mellitus union	4-82661058-C-G	SCD5	missense_variant	45001	23191	352745	174541	2.33e-06	0.9602	0.9441	0.9765	0.3401	0.331	'3997/15197/14902'	'29393/115755/118495'	allelic	0
Union#E11#E11 Non-insulin-dependent diabetes mellitus	6-32396067-C-T	BTNL2	synonymous_variant	18634	41720	159322	372766	2.33e-06	1.045	1.0261	1.0642	0.3087	0.2994	'14430/12860/2887'	'131068/110630/24346'	allelic	1
20002#1220#diabetes	17-63496400-T-C	ACE	synonymous_variant	17888	20160	219474	235176	2.35e-06	0.9508	0.9311	0.9709	0.4701	0.4827	'5315/9530/4179'	'60846/113484/52995'	allelic	0
Union#E11#E11 Non-insulin-dependent diabetes mellitus strict	12-123261810-C-G	CDK2AP1	splice_region_variant	43241	10883	414201	109913	2.36e-06	1.0544	1.0314	1.0779	0.2011	0.2097	'1205/8473/17384'	'12073/85767/164217'	allelic	0
Union#E10#E10 Insulin-dependent diabetes mellitus	6-31269347-T-C	HLA-C	missense_variant	4658	2776	391036	207808	2.37e-06	0.8917	0.8505	0.9349	0.3734	0.347	'553/1670/1494'	'38527/130754/130141'	allelic	1
Union#E14#E14 Unspecified diabetes mellitus	3-64013646-G-A	PSMD6	non_coding_transcript_exon_variant	5411	36619	72512	457166	2.37e-06	0.9316	0.9044	0.9596	0.1287	0.1369	'15965/4689/361'	'197360/62446/5033'	allelic	0
Union#E11#E11 Non-insulin-dependent diabetes mellitus	6-31164637-G-A	POU5F1	synonymous_variant	41644	18672	362238	169684	2.37e-06	1.0447	1.0259	1.0639	0.3096	0.319	'2865/12942/14351'	'27376/114932/123653'	allelic	1
Union#E10#E10 Insulin-dependent diabetes mellitus	6-33007237-T-C	HLA-DOA	non_coding_transcript_exon_variant	3532	4090	268215	346451	2.38e-06	1.1155	1.0661	1.1672	0.4634	0.4364	'1108/1874/829'	'97966/150519/58848'	allelic	1
20002#1220#diabetes	1-39370145-A-G	MACF1	missense_variant	8359	29601	95163	358265	2.39e-06	1.0631	1.0366	1.0904	0.2202	0.2099	'11508/6585/887'	'141652/74961/10101'	allelic	0
Union#E10#E10 Insulin-dependent diabetes mellitus	6-28153120-G-A	ZKSCAN8	synonymous_variant	2012	5624	148166	469056	2.39e-06	1.1326	1.076	1.1921	0.2635	0.2401	'2062/1500/256'	'178313/112430/17868'	allelic	1
Union#E14#E14 Unspecified diabetes mellitus	6-31880663-A-T	EHMT2-AS1	non_coding_transcript_exon_variant	2276	40284	25914	510676	2.4e-06	1.1134	1.0654	1.1635	0.0535	0.0483	'19067/2150/63'	'243058/24560/677'	allelic	1
Union#E10#E10 Insulin-dependent diabetes mellitus strict	7-142084573-C-T	MGAM	missense_variant	3	1781	6	577164	2.42e-06	162.034	40.4916	648.404	0.0017	1.04e-05	'890/1/1'	'288580/4/1'	allelic	0
Union#E11#E11 Non-insulin-dependent diabetes mellitus	8-143934333-C-T	PLEC	missense_variant	10	60708	8	535186	2.43e-06	11.0197	4.349	27.9224	0.0001647	1.5e-05	'30349/10/0'	'267589/8/0'	allelic	0
Union#E14#E14 Unspecified diabetes mellitus	15-41823549-G-C	MAPKBP1	missense_variant	14678	27886	178942	357426	2.45e-06	1.0514	1.0297	1.0734	0.3448	0.3336	'9135/9616/2531'	'119095/119236/29853'	allelic	0
Union#E11#E11 Non-insulin-dependent diabetes mellitus strict	1-39442834-G-A	MACF1	missense_variant	16939	37775	159022	371278	2.48e-06	1.0469	1.0272	1.0671	0.3096	0.2999	'13059/11657/2641'	'130113/111052/23985'	allelic	0
20003#1140884600#metformin	19-12897793-G-T	GCDH	synonymous_variant	7257	12799	206539	339519	2.49e-06	0.9321	0.9051	0.9598	0.3618	0.3782	'4095/4609/1324'	'106189/127141/39699'	allelic	0
Union#E11#E11 Non-insulin-dependent diabetes mellitus strict	2-27366943-T-C	EIF2B4	splice_region_variant	21826	32930	206009	324553	2.49e-06	1.0442	1.0256	1.0631	0.3986	0.3883	'9891/13148/4339'	'99349/125855/40077'	allelic	0
20002#1220#diabetes	6-32642029-C-T	HLA-DQA1	missense_variant	8861	28255	100946	341802	2.5e-06	1.0619	1.0358	1.0886	0.2387	0.228	'10879/6497/1182'	'133032/75738/12604'	allelic	1
diabetes mellitus union	6-31356638-A-C	HLA-B	non_coding_transcript_exon_variant	13350	48414	99530	379126	2.52e-06	1.0504	1.0292	1.072	0.2161	0.2079	'19105/10204/1573'	'151284/76558/11486'	allelic	1
Union#E11#E11 Non-insulin-dependent diabetes mellitus strict	17-48817015-A-C	TTLL6	missense_variant	15040	39772	150748	380270	2.53e-06	0.9539	0.9353	0.9729	0.2744	0.2839	'14446/10880/2080'	'136459/107352/21698'	allelic	0
Union#E14#E14 Unspecified diabetes mellitus	6-32166733-G-A	EGFL8	missense_variant	10383	32195	125463	411213	2.53e-06	1.057	1.033	1.0816	0.2439	0.2338	'12223/7749/1317'	'157760/95693/14885'	allelic	1
Union#E11#E11 Non-insulin-dependent diabetes mellitus	2-27039780-T-C	TMEM214	missense_variant	119	60599	640	534544	2.53e-06	1.6402	1.3484	1.995	0.002	0.0012	'30240/119/0'	'266953/638/1'	allelic	0
Union#E10#E10 Insulin-dependent diabetes mellitus strict	6-32661941-G-A	HLA-DQB1	non_coding_transcript_exon_variant	193	1593	85375	498567	2.55e-06	0.7075	0.6092	0.8217	0.1081	0.1462	'710/173/10'	'213499/71569/6903'	allelic	1
diabetes mellitus union	19-19564887-C-T	PBX4	3_prime_UTR_variant	5884	62604	42744	487198	2.55e-06	1.0713	1.0412	1.1022	0.0859	0.0807	'28636/5332/276'	'223901/39396/1674'	allelic	0
20003#1140884600#metformin	17-42570011-A-G	MLX	missense_variant	6020	14094	155584	392270	2.57e-06	1.0769	1.0443	1.1105	0.2993	0.284	'4980/4134/943'	'140564/111142/22221'	allelic	0
Union#E11#E11 Non-insulin-dependent diabetes mellitus strict	6-160348779-C-T	SLC22A3	synonymous_variant	25303	29589	250685	281011	2.58e-06	0.9586	0.9419	0.9756	0.461	0.4715	'8005/13579/5862'	'74337/132337/59174'	allelic	0
Union#E10#E10 Insulin-dependent diabetes mellitus	6-26409662-G-C	BTN3A1	missense_variant	952	6686	66323	550693	2.59e-06	1.1823	1.1041	1.2659	0.1246	0.1075	'2931/824/64'	'245851/58991/3666'	allelic	1
20002#1220#diabetes	17-63497131-G-A	ACE	splice_region_variant	17719	20273	217397	236523	2.61e-06	0.9509	0.9312	0.9711	0.4664	0.4789	'5396/9481/4119'	'61679/113165/52116'	allelic	0
Union#E10#E10 Insulin-dependent diabetes mellitus	6-32058203-G-A	TNXB	synonymous_variant	547	7095	53342	563954	2.64e-06	0.8151	0.7469	0.8896	0.0716	0.0864	'3306/483/32'	'257691/48572/2385'	allelic	1
Union#E10#E10 Insulin-dependent diabetes mellitus	6-29943234-C-T	HLA-A	non_coding_transcript_exon_variant	329	6541	33953	521129	2.65e-06	0.772	0.6907	0.8629	0.0479	0.0612	'3122/297/16'	'245319/30491/1731'	allelic	1
Union#E10#E10 Insulin-dependent diabetes mellitus	6-30154377-T-C	TRIM10	synonymous_variant	6984	660	554149	63239	2.68e-06	1.2076	1.1145	1.3085	0.0863	0.1024	'25/610/3187'	'3359/56521/248814'	allelic	1
20003#1140884600#metformin	11-65535422-G-A	SCYL1	non_coding_transcript_exon_variant	4619	15465	117996	428288	2.69e-06	1.0841	1.0484	1.121	0.23	0.216	'5986/3493/563'	'167938/92412/12792'	allelic	0
Union#E10#E10 Insulin-dependent diabetes mellitus	6-31025722-C-T	MUC22	synonymous_variant	4880	2742	377653	237389	2.74e-06	1.1187	1.0673	1.1726	0.3597	0.386	'515/1712/1584'	'46387/144615/116519'	allelic	1
Union#E14#E14 Unspecified diabetes mellitus	16-69936426-A-G	WWP2	synonymous_variant	31765	10831	394686	142042	2.75e-06	1.0555	1.0318	1.0796	0.2543	0.2646	'1413/8005/11880'	'18944/104154/145266'	allelic	0
Union#E10#E10 Insulin-dependent diabetes mellitus	6-29942954-G-A	HLA-A	missense_variant	1503	5847	108919	486467	2.75e-06	1.1481	1.0844	1.2155	0.2045	0.1829	'2359/1129/187'	'200555/85357/11781'	allelic	1
diabetes mellitus union	2-159748301-C-T	2022-03-07	synonymous_variant	24520	43942	184845	344705	2.77e-06	1.0406	1.0234	1.058	0.3582	0.3491	'14057/15828/4346'	'112423/119859/32493'	allelic	0
Union#E10#E10 Insulin-dependent diabetes mellitus	6-30899329-C-T	DDR1	3_prime_UTR_variant	1122	6468	102950	510714	2.78e-06	0.8605	0.8074	0.9172	0.1478	0.1678	'2762/944/89'	'212726/85262/8844'	allelic	1
Union#E10#E10 Insulin-dependent diabetes mellitus strict	6-32661378-C-A	HLA-DQB1	synonymous_variant	206	1634	89496	507988	2.78e-06	0.7156	0.6189	0.8273	0.112	0.1498	'724/186/10'	'216189/75610/6943'	allelic	1
Union#E11#E11 Non-insulin-dependent diabetes mellitus strict	6-70232738-C-T	COL9A1	missense_variant	22	54896	58	531996	2.82e-06	3.6759	2.25	6.0053	0.0004006	0.000109	'27437/22/0'	'265970/56/1'	allelic	0
20002#1220#diabetes	6-32396039-T-C	BTNL2	missense_variant&splice_region_variant	17218	19920	200220	243716	2.82e-06	1.0521	1.03	1.0747	0.4636	0.451	'5435/9050/4084'	'68427/106862/46679'	allelic	1
Union#E10#E10 Insulin-dependent diabetes mellitus	6-31633958-G-A	PRRC2A	missense_variant	253	7385	27007	590257	2.84e-06	0.7487	0.6602	0.8492	0.0331	0.0438	'3569/247/3'	'282235/25787/610'	allelic	1
20003#1140884600#metformin	7-44225785-G-A	CAMK2B	synonymous_variant	5	20171	3	549123	2.86e-06	45.3723	10.8423	189.873	0.0002478	5.46e-06	'10083/5/0'	'274560/3/0'	allelic	0
Union#E14#E14 Unspecified diabetes mellitus	6-32154695-C-A	PPT2	missense_variant	10335	32153	124908	410664	2.88e-06	1.0568	1.0327	1.0814	0.2432	0.2332	'12227/7699/1318'	'157763/95138/14885'	allelic	1
Union#E10#E10 Insulin-dependent diabetes mellitus strict	6-33173698-C-T	COL11A2	splice_region_variant	881	931	320166	271302	2.89e-06	0.8019	0.7312	0.8794	0.4862	0.4587	'249/433/224'	'63183/144936/87615'	allelic	1
Union#E10#E10 Insulin-dependent diabetes mellitus strict	6-32096119-G-A	TNXB	synonymous_variant	14	1830	13083	587025	2.89e-06	0.3433	0.2028	0.5809	0.0076	0.0218	'908/14/0'	'287116/12793/145'	allelic	1
Union#E14#E14 Unspecified diabetes mellitus	2-27444430-A-G	IFT172	3_prime_UTR_variant	16634	24886	204013	320471	2.9e-06	1.05	1.0288	1.0716	0.4006	0.389	'7545/9796/3419'	'98933/122605/40704'	allelic	0
Union#E10#E10 Insulin-dependent diabetes mellitus	6-30713139-C-T	MDC1	missense_variant	958	6676	88938	528090	2.91e-06	0.8521	0.796	0.9121	0.1255	0.1441	'2920/836/61'	'226081/75928/6505'	allelic	1
20002#1220#diabetes	3-64013646-G-A	PSMD6	non_coding_transcript_exon_variant	4834	32742	61575	387169	2.92e-06	0.9283	0.8996	0.9579	0.1286	0.1372	'14277/4188/323'	'167155/52859/4358'	allelic	0
Union#E10#E10 Insulin-dependent diabetes mellitus strict	6-32126145-G-A	ATF6B	synonymous_variant	64	1780	35269	564525	2.92e-06	0.5755	0.4484	0.7387	0.0347	0.0588	'861/58/3'	'265696/33133/1068'	allelic	1
20003#1140884600#metformin	22-49963045-T-C	PIM3	missense_variant	14746	5390	409722	138764	2.92e-06	0.9266	0.8976	0.9565	0.2677	0.253	'746/3898/5424'	'17633/103498/153112'	allelic	0
Union#E10#E10 Insulin-dependent diabetes mellitus	6-30909983-A-C	GTF2H4	synonymous_variant	1138	6490	104233	512055	2.93e-06	0.8614	0.8085	0.9177	0.1492	0.1691	'2763/964/87'	'212747/86561/8836'	allelic	1
Union#E10#E10 Insulin-dependent diabetes mellitus strict	6-32977921-TGAG-T	BRD2	disruptive_inframe_deletion	29	1815	20319	579703	2.93e-06	0.4559	0.3158	0.6581	0.0157	0.0339	'893/29/0'	'280056/19591/364'	allelic	1
Union#E14#E14 Unspecified diabetes mellitus	14-103521843-G-T	CKB	synonymous_variant	27083	15459	335229	200931	2.95e-06	1.0501	1.0288	1.0718	0.3634	0.3748	'2847/9765/8659'	'37867/125197/105016'	allelic	0
diabetes mellitus union	15-41841304-T-C	PLA2G4B	non_coding_transcript_exon_variant	23860	44652	179806	350198	2.95e-06	1.0407	1.0235	1.0583	0.3483	0.3393	'14510/15632/4114'	'115724/118750/30528'	allelic	0
[truncated: 6,541 more rows]

## Sheet: Table S7 - Quant. ExWAS
phenotype	genotype	model	Most Damaging Effect	Gene	nSamples	No. AA genotypes	No. AB genotypes	No. BB genotypes	CtrlMAF	% AB or BB genotypes	% BB genotypes	pValue	beta	se	lower	upper	MedCases	MedControls	mhc_region
[truncated: 3,804 more rows]

[truncated: 20 more sheets: Table S8 - MAP3K15 binary, Table S9 - Sex-specific binary, Table S10 - Sex-specific quant, Table S11 - MAP3K15 PTVs, Table S12 - PTV conditional, Table S13 - miss. Allelic serie, Table S14 - Non-Europ. DM, Table S15 - Non-Eur DM MAP3K15, Table S16 - pan-anc. CMH, Table S17 - pan-anc. quant, Table S18 - MCPS binary, Table S19 - MCPS quant, Table S20 - MCPS SLC16A11, Table S21 - MAP3K15 SLC16A11 DM, Table S22 - MAP3K15 SLC16A11 hb, Table S23 - FinnGen, Table S24 - MAP3K15 adiposity, Table S25 - UKB metabolomics, Table S26 - PheWAS, Table S27-antihypertensives]
